# Supplementary material for: Integrated metabolomic and transcriptomic study unveils the gene regulatory mechanisms of sugarcane growth promotion during interaction with an endophytic nitrogen-fixing bacteria
Source: BMC Plant Biol. 2023 Jan 24;23:54. doi: 10.1186/s12870-023-04065-6 (PMC9872334; doi:10.1186/s12870-023-04065-6)
Supplement: Supplementary file 1 — Additional file 1: Table S1. Information of all metabolites identified in this study. Table S2. Information of differentially abundant metabolites in IN-vs-CN. Table S3. Information of differentially abundant metabolites in KN-vs-IN. Table S5. Statistics of RNA-seq data. Table S6. Statistics of transcriptome assembly and unigene annotation. Table S7. Information of differentially expression genes in IN-vs-CN. Table S8. Information of differentially expression genes in KN-vs-IN. Table S9. Information of differentially expression genes in LN-vs-KN. Table S10. The primers used for qRT-PCR. [file 12870_2023_4065_MOESM1_ESM.xlsx]

## Sheet: Table S1
Table S1. Information of all metabolites identified in this study.
ID	CN_1	CN_2	CN_3	CN_4	CN_5	CN_6	CN_7	CN_8	IN_1	IN_2	IN_3	IN_4	IN_5	IN_6	IN_7	IN_8	KN_1	KN_2	KN_3	KN_4	KN_5	KN_6	KN_7	KN_8	LN_1	LN_2	LN_3	LN_4	LN_5	LN_6	LN_7	LN_8	Compound ID	ID.1	KEGG ID	Formula	Adducts	Score	Fragmentation.Score	Mass.Error..ppm.	Isotope.Similarity	Description	Super class	Class	Sub class	m.z	Neutral.mass..Da.	Retention.time..min.	Charge
NEG000012	739515	660702	664024	741706	765594	763381	661840	737175	753529	633378	801254	714280	726146	624680	690568	742263	608895	770024	703899	833775	743119	619988	871469	751390	732166	734309	730847	751063	811559	711815	648419	781689	0.06_352.8527m/z	C18099	C18099	C12H3Cl5O2	M-H	22.6	0	6.70437	20.4328924147154	1,2,3,7,8-Pentachlorodibenzodioxin; 1,2,3,7,8-Pentachlorodibenzo-p-dioxin; 1,2,3,7,8-PeCDD; PCDD 54;	-	-	-	352.853	-	0.0587667	1
NEG000017	60192.3	51981.8	52379.8	56073	52472.9	56551.4	55869.4	66064.8	65886.3	50622.4	64960.6	51014.5	53998	52038.8	53321.6	72366.6	51820.1	65704	56885.4	62230.9	51160.8	51414.9	68119	62743.6	60477.6	56555.9	54068.5	53958.3	58376	54798.5	57796.3	77167.6	0.09_139.0154m/z	C17206	C17206	C5H4N2O3	M-H	37.8	0	3.74568	93.3854387812196	Uracil 5-carbaldehyde; 5-Formyluracil;	-	-	-	139.015	-	0.0873333	1
NEG000019	1.04808e+06	1.02087e+06	932398	1.16169e+06	1.06687e+06	1.24657e+06	924051	1.25133e+06	1.22774e+06	853074	1.22484e+06	998895	1.13274e+06	948926	1.09108e+06	1.31286e+06	875139	1.18865e+06	1.01708e+06	1.27469e+06	1.16946e+06	981982	1.37539e+06	1.18181e+06	1.13408e+06	1.12455e+06	1.08902e+06	1.15007e+06	1.11487e+06	1.09466e+06	989078	1.33077e+06	0.09_235.9252m/z	C05705	C05705	C3H7NO4Se	M+Cl	18.3	0	8.88792	1.46453898255683	Selenocysteine seleninic acid; Selenocysteine seleninate; 3-Seleninoalanine;	-	-	-	235.925	-	0.0873333	1
NEG000020	1.0645e+07	9.08132e+06	9.74795e+06	8.48121e+06	1.20581e+07	1.00768e+07	9.8308e+06	7.79421e+06	1.20962e+07	1.58302e+07	1.17523e+07	1.08902e+07	1.02744e+07	1.19252e+07	8.11315e+06	1.019e+07	1.03987e+07	2.42819e+07	1.29061e+07	2.60704e+07	1.26354e+07	1.36578e+07	1.57617e+07	1.33217e+07	2.19532e+07	1.4246e+07	1.88509e+07	1.31227e+07	2.23752e+07	1.21307e+07	1.72582e+07	1.22763e+07	0.10_133.0132m/z	C03668	C03668	C3H4O5.[CH2]n	M-H	18.3	0	-7.64011	-	2-Hydroxydicarboxylic acid;	-	-	-	133.013	-	0.101633	1
NEG000025	2.58837e+06	1.95953e+06	2.49116e+06	2.50046e+06	2.7478e+06	2.2107e+06	2.51526e+06	2.76118e+06	2.62303e+06	2.09597e+06	2.40288e+06	2.67566e+06	2.60165e+06	2.41055e+06	2.11779e+06	2.79042e+06	2.45251e+06	2.19028e+06	2.01476e+06	2.6046e+06	2.5362e+06	1.97291e+06	1.9539e+06	3.08795e+06	1.57454e+06	2.23883e+06	1.68094e+06	2.05963e+06	2.26994e+06	2.53917e+06	1.61049e+06	2.14008e+06	0.13_96.9593m/z	C00059	C00059	H2O4S	M-H	37	0	-8.10564	94.0569144004143	Sulfate; Sulfuric acid;	-	-	-	96.9593	-	0.1302	1
NEG000051	76177.7	63408.4	65737.6	73586.7	77943.3	81198	63742.4	79737.9	79099.8	62221.1	74541.3	69568	70887.7	72716.6	68143.7	80774.2	59640.3	75345	63293.9	82297.4	78135.1	57058.9	90567.9	77267.3	70509.7	67757.2	67050	70549.8	84177.6	64817.7	70489.8	85984.9	0.38_212.8835m/z	C18236	C18236	C6H2Cl4	M-H	25.3	0	-1.41462	28.451146075235	1,2,3,4-Tetrachlorobenzene;	-	-	-	212.883	-	0.38285	1
NEG000056	4574.76	3875.23	4092.09	7190.42	7347.33	4273.67	4680.41	5159.72	4433.35	5181.63	5523.28	5543.9	3518.53	4525.97	5370.09	4935.68	4301.03	4294.94	6110.15	4847.09	4077.79	3638.24	6182.9	5194.15	6241.96	4905.68	6413.77	5171.53	4540.94	4612.58	4307.88	5950.63	0.45_225.9240m/z	C18779	C18779	C6H3Cl2NO2	M+Cl	29.1	0	2.75065	48.5335664179673	Clopyralid; 3,6-Dichloro-2-pyridinecarboxylic acid;	-	-	-	225.924	-	0.454283	1
NEG000069	5.09036e+06	4.30472e+06	4.40672e+06	4.47017e+06	5.03935e+06	5.05017e+06	4.54023e+06	4.85852e+06	4.80307e+06	4.19003e+06	5.08483e+06	4.69727e+06	4.51377e+06	4.71711e+06	4.3645e+06	4.88653e+06	4.2025e+06	4.85938e+06	4.43542e+06	5.1701e+06	4.48454e+06	4.11419e+06	5.0393e+06	4.70184e+06	4.62004e+06	4.55656e+06	4.8367e+06	4.62655e+06	5.28392e+06	4.51683e+06	4.43176e+06	4.70244e+06	0.48_158.9776m/z	C19165	C19165	C7H6Cl2	M-H	32.4	0	1.36217	63.4744794593704	Benzal chloride;	-	-	-	158.978	-	0.48285	1
NEG000070	9051.69	10050.4	6013.98	8409.09	11515.6	9594.53	9356.41	12379.7	6400.04	7954.24	7878.41	8356.91	5681.71	6243.52	11767.1	12560.4	5921.84	6816.31	6877.07	5677.59	9861.6	8417.68	18937	7373.31	9286.55	7911.12	5779.33	5202.11	12909	10035.8	8218.45	9000.98	0.48_218.9809m/z	C02496	C02496	C6H4N2O5	M+Cl	38.5	0.907	-2.88225	94.9299132195731	2,4-Dinitrophenol;	-	-	-	218.981	-	0.48285	1
NEG000076	1814.99	1435.19	1485.25	1391.1	1806.76	2893.09	988.342	548.27	1051.2	654.017	1861.18	2211.64	2920.76	2784.83	1460.36	963.544	1072.71	945.13	1563.47	3707.48	2517.12	2013.79	1576.14	537.291	1934.67	1482.91	2055.12	970.783	1765	1470.01	1223.03	236.51	0.48_360.9324m/z	C18967	C18967	C8H14Cl3O5P	M+Cl	27	0.675	-4.46017	39.2850260830552	Butonate;	-	-	-	360.932	-	0.48285	1
NEG000118	4.72756e+06	3.90276e+06	3.99538e+06	4.4916e+06	4.63732e+06	4.76163e+06	4.67853e+06	4.44388e+06	4.90284e+06	5.00981e+06	4.81802e+06	4.27638e+06	4.08212e+06	4.46669e+06	4.36847e+06	4.31741e+06	3.99457e+06	4.65913e+06	4.1843e+06	4.48075e+06	4.11814e+06	4.26392e+06	4.05475e+06	4.06825e+06	4.15244e+06	4.18488e+06	3.73154e+06	4.61925e+06	4.35054e+06	4.26368e+06	3.91428e+06	3.94742e+06	0.50_288.9359m/z	C18858	C18858	C7H5Cl2FN2O3	M+Cl	32.6	0	1.54609	64.7226796914225	Fluroxypyr;	-	-	-	288.936	-	0.497133	1
NEG000149	26222.5	22779.6	20596.1	38670.9	13993.3	34587.2	54702.4	46275.9	51563.8	49552.1	31002.6	34869.2	18186.1	27716.9	28988.5	38889.1	19104.7	27804.7	28844.4	6836.02	22346.2	28616	14924.2	34674.1	33873.1	37526.9	19837.6	44446.1	25324.9	22723.9	21461.5	18587.6	0.50_663.3319m/z	C12871	C12871	C37H48N4O5	M+Cl	35.9	0	0.00764606	79.5236684708529	Lopinavir;	-	-	-	663.332	-	0.497133	1
NEG000161	56923.8	40648.7	70773.1	53454.1	71500.3	76769	80971.8	50682.9	86078	75709.2	80564.2	76492	52384.2	75520.5	82738.7	53225.6	60557.8	26409.9	55005.1	52668.8	39588.6	83206.1	49348.6	46914.5	46630.2	55932.9	36989.4	58392.3	39284.1	54783.3	65895.1	40638.5	0.50_720.3215m/z	C08661	C08661	C36H51N3O10	M+Cl	29.6	0	-7.79734	56.4870542744961	Avadharidine; Aconitane-7,8-diol, 4-(((2-((4-amino-1,4-dioxobutyl)amino)benzoyl)oxy)methyl)-20-ethyl-1,6,14,16-tetramethoxy-, (1alpha,6beta,14alpha,16beta)-;	-	-	-	720.322	-	0.497133	1
NEG000249	507730	458253	444847	541032	543535	418730	396816	469396	590631	577351	521975	388080	454910	355312	460307	478751	447051	571729	517574	544118	554518	360961	529926	596339	541684	506109	465863	690273	531117	410783	492748	598660	0.51_319.8889m/z	C14520	C14520	C7H7Cl3NO3PS	M-H	26.5	0	3.75711	36.787816549612	Chlorpyrifos-methyl; Chloropyriphos-methyl;	-	-	-	319.889	-	0.511417	1
NEG000309	13671.3	27499	21207.1	21419.5	20257	19691	46383.2	19678.9	20921.5	13354.8	11130.4	16015.1	22673.6	23833.2	15411.2	18970	12715.2	11783.3	9582.18	23066.6	8504.39	21614.7	20856.5	6528.09	15805.3	8213.07	15579.6	5300.84	56025.4	15490.9	5151.33	13022.6	0.53_259.0774m/z	C20386	C20386	C10H16N2O4S	M-H	37.4	0	6.08366	93.7469110930117	Biotin sulfoxide;	-	-	-	259.077	-	0.525717	1
NEG000326	6417.54	5895.79	7560.1	7070.78	6246.74	5075.55	4209.07	7304.02	5860.41	2587.77	6510.3	5980.89	4602.64	6912.7	5200.34	7851.59	7640.77	4226.61	7247.34	5395.85	9266.13	4460.6	4272.34	10530.3	4492.77	6408.67	4389.56	7387.53	3801	7191.63	8398.94	7644.75	0.53_378.9140m/z	C06645	C06645	C14H8Cl4O4	M-H	24.9	0.583	9.56617	34.2608136578195	6-Oxo-2-hydroxy-7-(4'-chlorophenyl)-3,8,8-trichloroocta-2E,4E,7E-trienoate;	-	-	-	378.914	-	0.525717	1
NEG000337	113254	161189	132073	260894	266231	129970	317004	188073	181825	289936	181415	123471	90881.3	117555	327746	96485.3	96575.6	121337	65618.5	42252.9	55150.6	96333.6	103136	53621.7	48518.4	152516	102458	106067	42725.6	83246.6	74024.7	112605	0.53_427.0017m/z	C14021	C14021	C15H14N2Na2O6S2	M-H	34.9	0	0.304362	74.95494782885	Ticarcillin disodium; Aerugipen;	-	-	-	427.002	-	0.525717	1
NEG000366	43785.1	38622.6	47181.2	49435.9	52858.2	66553.5	53379.2	38557.5	56295.5	46559.2	66224	53219.7	44675.7	50265.8	56295.5	56364.9	49637.5	60162.5	53050.5	61777.9	42179.3	54512.4	44710.3	58566.9	63901.4	52834.5	49198.5	59103.6	38992.5	51052.6	54046.9	41014.9	0.53_626.7833m/z	C14165	C14165	C12H11I3N2O4	M-H	37.3	0	8.47305	95.9216011696024	Metrizoic acid;	-	-	-	626.783	-	0.525717	1
NEG000402	9480.47	6070.56	2131.99	10846.5	3288.5	4443.73	4010.55	11051.4	8829.83	9132.3	12449.9	5520.11	2712.68	3637.04	3471.26	5589.04	3386.1	3010.84	6034.9	5004.34	3629.18	3002.84	10168.9	4542.52	3207.92	7777.21	6772.22	4459.06	5498.39	3675.96	4388.41	6312.05	0.53_858.1857m/z	C08653	C08653	C39H39O22+	M-H	34.2	0	-0.378653	71.6262563956346	Malonylawobanin;	-	-	-	858.186	-	0.525717	1
NEG000403	4000.2	4497.35	5743.92	3375.82	10253.9	3400.94	3259.76	9602.11	3753.15	5524.28	7950.85	9689.93	4589.73	7374.29	9084.38	9105.12	5232.82	8451.5	6211.09	6664.93	1877.94	4137.7	3752.95	7959.31	6448.42	6832.88	4476.55	5136.93	2357.29	6220.91	15982.2	9006.86	0.53_861.1800m/z	C13940	C13940	C42H38O20	M-H	27	0	-9.6559	45.4821108079372	Sennoside; Sennoside A&B;	-	-	-	861.18	-	0.525717	1
NEG000405	13956.5	12790	4761.82	9350.38	20716.5	14064.8	5721.46	11809.4	15400.5	15663.1	27677.6	9831.57	8983.45	10090.6	10243.2	11978.3	13247.5	19607.9	11843.7	8399.77	10228.1	11540.1	8939.16	6316.19	11671.8	19607.5	7224.36	12662.3	10319.4	17072.4	11084	9514.73	0.53_892.1704m/z	C16469	C16469	C28H46N7O18P3S	M-H	31.6	0	-6.32728	65.1253231602595	3-Hydroxy-5-methylhex-4-enoyl-CoA;	-	-	-	892.17	-	0.525717	1
NEG000410	6385.92	18411.5	6600.27	8152.59	13049.5	11701.3	9507.48	31732.7	21705.8	22186.5	13408.5	8863.68	4595.42	9595.11	10354.2	6801.27	8042.55	18724.9	5048.01	7228.85	4357.65	5286.43	2359.16	17532.5	7687.27	13411.4	7776.97	4792.21	12511.3	15628.5	13571.8	23435.2	0.53_903.1535m/z	C05165	C05165	C28H43N8O18P3S	M-H	25.1	0	-2.38002	28.3127862250192	2-Amino-5-oxocyclohex-1-enecarbonyl-CoA; 2-Amino-5-oxocyclohex-1-enecarboxyl-CoA;	-	-	-	903.153	-	0.525717	1
NEG000411	8746.87	11279.9	5052.56	8614.68	11580.1	15189.1	5186.4	9602.58	7276.86	19087.7	6733.21	3413.16	6697.74	9589.73	14034	11534.2	12701.7	15651.1	7865.86	11376.8	6549.71	13866.8	13272	9167.77	8228.84	6352.94	3839.9	3343.44	4483.66	8874.85	7689.35	6450.56	0.53_908.1641m/z	C09824	C09824	C28H46N7O19P3S	M-H	34	0	-7.50331	78.5592180076776	2,6-Dihydroxycyclohexane-1-carboxyl-CoA;	-	-	-	908.164	-	0.525717	1
NEG000412	18855.5	24579.5	5279.9	19114.9	23099.8	17318.7	15571	9402.85	17673	14704.1	23384.7	28219.1	17991.7	12171.9	19428.4	23451	22604.2	18157.8	6910.96	7946.91	11251	15851	33758.5	7702.45	37089.5	19810.8	7893.65	19752.7	21767.1	9425.76	8500.55	22853.7	0.53_928.1323m/z	C00323	C00323	C30H42N7O19P3S	M-H	31	0	-7.8427	63.6904694215018	Caffeoyl-CoA; (2E)-3-(3,4-Dihydroxyphenyl)prop-2-enoyl-CoA;	-	-	-	928.132	-	0.525717	1
NEG000425	86333.6	86063.1	102485	56848.9	101624	102991	93283.8	82267	61663	64624.8	94049	79619.3	66758.2	69903.4	124484	59524.6	86266.9	106863	80992	102970	51630.3	100712	99093.1	94487.9	114636	92424	119019	73951.3	107762	76937.9	105857	86091.4	0.54_1014.5736m/z	C20023	C20023	C56H85NO13	M+Cl	34.4	0.566	2.11232	73.7609580612394	Prorocentrolide;	-	-	-	1014.57	-	0.54	1
NEG000431	169905	185034	133428	150388	204313	216449	105145	195624	194633	138981	168078	195290	184352	84818	142713	145738	148346	181092	140972	189603	95808.4	173771	231806	134187	178367	180682	158799	136907	139914	151116	215384	213619	0.54_1037.5673n	C19995	C19995	C49H75N13O12	M-H, M+Cl	34.5	0.413	1.40558	73.8948420384325	Microcystin RR;	-	-	-	1036.56	1037.56727328578	0.54	1
NEG000434	125896	169177	117815	177502	187218	181255	152488	174239	168894	190656	205386	172945	180619	112420	128419	191700	183876	166487	130406	213669	130589	184776	135973	181661	205016	160742	196971	93125.3	166157	146373	176953	231596	0.54_1045.5294n	C02135	C02135	C50H71N13O12	M-H, M+Cl	36.1	0.381	-4.88731	85.6886371849256	Angiotensin II; Angiotensin; Angiotonin; Hypertensin;	-	-	-	1044.52	1045.52940492769	0.54	1
NEG000441	15859.4	81594.4	50469.1	44980.1	59603.6	25077	34227.3	71339.7	68706.2	75929	87917.2	47395.5	41649.7	24020.8	44713.9	39813.3	89382.2	61166.9	70836.7	24967	24685.7	31909.6	11830.1	100733	70133.4	76278.6	46444.9	37529.9	39829.6	51268.1	77383.3	73593.2	0.54_1075.5577n	C20024	C20024	C56H85NO17S	M-H, M+Cl	35.9	0.989	3.63596	82.5424791338033	Prorocentrolide B;	-	-	-	1074.55	1075.55773193902	0.54	1
NEG000443	96189.9	100299	89978.7	99079.1	174553	123979	82975.6	115414	99646.9	152749	135381	142324	93240	71077.6	97389.7	120840	102564	128778	93044.7	95655.1	49362.6	70068.4	135130	128755	116972	120747	138349	63264.6	124967	99877.3	101923	141627	0.54_1094.5361m/z	C00306	C00306	C50H73N15O11	M+Cl	24	0.112	5.04226	25.7312211359886	Bradykinin;	-	-	-	1094.54	-	0.54	1
NEG000454	18276.9	28774.8	27027.4	25872.8	29821.9	20445	43764.7	22096.9	22770.1	18540	9347.72	23088.2	21171.8	25448.6	15533	21378.1	16213.7	11482.4	12390	30462.9	12789.2	22106.2	28257.9	12612	22667.3	13988	20056.9	6274.56	66496.7	11853.4	11134.1	15279.4	0.54_145.0973m/z	C20277	C20277	C6H14N2O2	M-H	37.1	0	-6.69261	93.2639084954423	(2R,3R)-3-Methylornithine; (3R)-3-Methyl-D-ornithine;	-	-	-	145.097	-	0.54	1
NEG000459	15400.5	21493.7	16348.9	14842.3	22671.1	14136.8	29980.7	8660.13	11566.3	16235.3	11142.5	19003	15066.2	14136.4	8457.77	13635	10837.2	7817.3	3418.03	17936.9	9379.57	12648	17888.2	6720.62	14537.9	8893.77	13543.1	1314.9	52746.3	7454.68	1851.32	7988.09	0.54_229.0589m/z	C19086	C19086	C10H14N2S	M+Cl	34.9	0	8.99353	84.5304461918488	Methiuron;	-	-	-	229.059	-	0.54	1
NEG000471	262192	256762	235361	225359	257991	262116	141406	271110	232493	154812	267265	222772	242410	181097	187731	237935	216957	225725	233513	276715	245143	189464	254158	274968	236528	254495	180235	225656	218524	229400	261984	266110	0.54_364.8697m/z	C14744	C14744	C10H6Cl4O4	M+Cl	24.5	0	-5.20415	28.6671094413912	Dacthal; Chlorthal-dimethyl; Dimethyl 2,3,5,6-tetrachloroterephthalate;	-	-	-	364.87	-	0.54	1
NEG000521	10810.1	11467	14518.1	12361.2	20927.1	10547.1	8004.19	21873.9	9889.72	12945	27837.1	14660.2	9682.09	10663.3	19107.3	7933.04	18284.3	21185.3	7211.13	9289.51	10539.1	16083	14215.5	20362.1	10607.9	10022.2	14403.7	15277.5	24584.2	11502.5	14091.5	28071.1	0.54_818.6703m/z	C20628	C20628	C46H94NO8P	M-H	33.8	0	7.1659	77.2896630573199	2,3-Bis-(O-phytanyl)-sn-glycero-1-phospho-L-serine;	-	-	-	818.67	-	0.54	1
NEG000586	226536	106008	171925	201852	200376	144888	168627	95825	142823	97850.5	143488	160048	142975	191870	136230	189130	134753	121826	180302	230955	183909	117036	164002	113162	141496	190873	192722	152179	74661.5	121211	123241	147298	0.55_382.9301m/z	C13622	C13622	C15H14Br2O2	M-H	23.8	0	3.33524	23.1415773719764	Dibromobisphenol A; 3,3'-Dibromobisphenol A;	-	-	-	382.93	-	0.554283	1
NEG000591	156247	170728	165552	157210	220887	206409	151952	171737	186386	151798	231617	196383	154057	136815	187951	200113	147863	250166	171212	212178	121604	165471	282939	170733	244193	191371	240770	164541	338399	149869	180167	222577	0.55_466.8034m/z	C01244	C01244	C9H6I2O4	M+Cl	37.9	0	-3.66875	93.7647233184861	3,5-Diiodo-4-hydroxyphenylpyruvate; 3-(3,5-Diiodo-4-hydroxyphenyl)pyruvate;	-	-	-	466.803	-	0.554283	1
NEG000592	173593	71646.9	131898	147102	144995	91954.6	123625	64527.6	113329	66541.5	100492	118756	84337.1	141668	93789.7	155640	104381	88581.2	136804	161808	136984	69568.4	103441	93866.5	110090	140996	154461	115194	46983.7	90710.9	91399.3	119611	0.55_466.8913m/z	C10960	C10960	C10H14Cl6N4O2	M+Cl	21.7	0	-6.65756	16.1344268504169	Triforine;	-	-	-	466.891	-	0.554283	1
NEG000594	55073.2	61094	64874.6	33959.8	51853.7	52391.5	68625.3	56013.1	55482.4	86898.2	75149.8	66127.7	46490.7	69511	60657.3	46259	89688.1	78289.6	57094.4	82746.2	46593.1	63828.7	15280.2	78429.7	64255.4	67970.5	61280.4	54289.4	59472.8	65383.7	70231.6	48962.5	0.55_538.7477m/z	C13620	C13620	C15H12Br4O2	M-H	20.1	0	-3.85148	5.12914254280093	Tetrabromobisphenol A; 3,3',5,5'-Tetrabromobisphenol A;	-	-	-	538.748	-	0.554283	1
NEG000625	5820.82	9507.01	4747.55	1503.53	2299.88	4901.69	15330.7	40656.8	5542.2	6306.14	6306.91	3526.66	7364.27	4526.46	21823.3	9681.69	7140.07	15693.8	4023.4	3138.81	2617.38	13352.9	20986.8	6451.02	9175.26	2387.03	4013.87	2823.3	2583.8	18482.3	26314.6	9565.14	0.55_955.1097m/z	C10215	C10215	C41H32O27	M-H	35.1	0.654	4.08046	79.8190303825805	Chebulinic acid;	-	-	-	955.11	-	0.554283	1
NEG000632	35984	39791.1	30640.9	40531.9	38558.1	30072.5	51390.8	33069.6	48890.4	46462.4	27460.5	49628.4	51883.2	43409	33663.2	31960.1	27636.2	42042.7	39724.3	54661.1	37414.1	48319.8	60146.7	41934.9	48288.9	37159.1	43251.2	50844.7	161340	36766.2	52341.3	45923.2	0.57_173.1034m/z	C02385	C02385	C6H14N4O2	M-H	37.6	0.297	-5.69104	94.3204686313493	Amino acid(Arg-); Arginine; 2-Amino-5-guanidinovaleric acid;	-	-	-	173.103	-	0.568833	1
NEG000633	61965.3	50749.9	48063.9	47571.3	52847	49482.3	32802.4	52447.8	48817.1	38284.6	60220.4	44286.2	43009.2	46291.6	41546.5	52993.8	61672.6	39252.1	55180.6	50947.2	52890.6	35793.7	30732.9	59514.3	46060.8	56880.9	35508.4	48026.7	16813.6	55927.7	59128.8	53464.3	0.57_189.0037m/z	C05379	C05379	C6H6O7	M-H	39	0	-1.74541	96.9975375587843	Oxalosuccinate; Oxalosuccinic acid;	-	-	-	189.004	-	0.568833	1
NEG000635	71452.9	64306.2	35284.7	45758.7	29613.8	56069.6	24037.2	53121.1	29858.9	26170.4	41039.4	22852.4	58296	30355.5	24611.6	34111.5	29954.7	38522.7	32406.5	51436	45480.5	41444.5	48243.7	34843.5	23885.5	32535.8	21512.4	28343.8	11801.1	32631.9	30244.2	34803.1	0.57_199.0325m/z	C08456	C08456	C13H8	M+Cl	37.6	0	2.91386	91.6933779800578	Phenylheptatriyne; 1-Phenylhepta-1,3,5-triyne;	-	-	-	199.032	-	0.568833	1
NEG000639	119566	205520	148477	94674.2	83638.7	86739.5	64952.7	215920	148506	93801.4	166558	54243.6	87400.7	75153.1	98168.7	113095	117245	80376.3	88291.6	55934.3	68766.9	44505.1	89196.9	116963	110965	99719.8	79752.8	73888.2	9648.04	104667	106391	162400	0.57_285.0811m/z	C18829	C18829	C13H18O5S	M-H	38.6	4.79	2.91261	91.5880798546144	Ethofumesate;	-	-	-	285.081	-	0.568833	1
NEG000640	676696	894818	719793	588599	687871	900894	754184	1.31792e+06	733628	515089	983833	424006	753133	736343	913485	893748	506217	586844	510336	500339	528357	480829	1.01273e+06	524810	619695	475088	904583	500646	185043	798706	682431	1.03513e+06	0.57_301.0550m/z	C08197	C08197	C12H19BrN2O2	M-H	30	0	-2.25784	52.4587406733234	Neostigmine bromide; Neo proserine;	-	-	-	301.055	-	0.568833	1
NEG000641	18637	22852.4	17173.7	18030.5	17916.1	26406.3	14941.3	17812.5	16459.7	17744.5	17096.4	16291.7	18851.9	14205.6	16652.2	21577.6	13612.6	24174.2	24497.6	31750.9	17522	17911.3	24512.8	14814.7	29761	17222.5	20203.3	19524.9	14355	21357.7	24849.3	21316.9	0.57_339.9984m/z	C15297	C15297	C12H7N3O7	M+Cl	34.2	0	1.94411	73.5491162565145	2,4-Dinitro-1-(3-nitrophenoxy)benzene; 2,4-Dinitro-3'-nitrodiphenyl ether;	-	-	-	339.998	-	0.568833	1
NEG000643	12935.2	5535.24	4592.42	6030.84	11308.3	8428.65	8074.67	4000.2	11832.6	11518.8	11263.2	15866.7	6563.43	11234.8	9085.68	9119.25	18396.2	12839.1	14766.2	18102.2	8042.49	11281	4802.09	10837.4	14560.4	18263.5	14587.1	10603.3	8314.9	11124.6	13963.8	4218.84	0.57_356.8390m/z	C18122	C18122	C12H4Cl6	M-H	21.7	0	5.13464	14.4197926377982	2,3',4,4',5,5'-Hexachlorobiphenyl; PCB 167;	-	-	-	356.839	-	0.568833	1
NEG000644	11039	6422.07	9405.22	7886.21	10395.2	8160.44	11384.2	9599.18	10900.1	5441.74	4132.12	8197.46	8356.21	5282.44	12840.3	12207.5	6402.22	3036.91	4827.23	11857	9922.44	3203.33	6298.87	4467.15	3058.93	7942.7	3494.2	10641.5	8726.73	9207.61	6466.94	13748.5	0.57_359.0148m/z	C18573	C18573	C13H13ClN4O2S	M+Cl	33.2	3.28	1.85456	64.9716447734077	Cyazofamid;	-	-	-	359.015	-	0.568833	1
NEG000651	92748.8	79973.3	96864.2	107294	97798.2	86076.3	95314.4	112641	103910	63300.7	88819.9	64850.3	81317.3	87807.1	95194.1	113423	65438.6	68232.2	76109.9	73767.4	85233.8	50649.9	92399	81902.9	69688.1	73084.3	80914.6	76327.5	30596.8	78806.9	67989.5	117485	0.57_436.9828m/z	C18736	C18736	C15H10ClF3N2O6S	M-H	33.8	0	0.101222	69.2270674871009	Fomesafen;	-	-	-	436.983	-	0.568833	1
NEG000652	16743.5	16400.6	19259.1	17052.7	19233.4	20263.9	18120.1	20332.8	18279.4	14153.2	21109.1	16246.8	11337.5	18302.8	13913	25360.4	13644.7	16181.8	16400.1	16520.1	18344.2	14196.1	19092.5	16532.1	12705.5	20395.2	12167.8	17209.8	9725.58	18381.3	15792.3	26753.3	0.57_438.9790m/z	C13104	C13104	C14H13AlCaN2O8	M+Cl	35.2	0	-4.28865	81.1386742104126	Aluminoparaaminosalicylate calcium; Alumino-p-aminosalicylic acid calcium salt;	-	-	-	438.979	-	0.568833	1
NEG000678	40766.3	36762.5	35898.2	39106.9	40407.8	46102.7	44651	39040.6	32936.5	34268	39900.5	37886.9	36533	41027.6	41921.7	38067.9	28218.3	36010.2	39428.7	46059.8	48449.4	33638.4	39799.4	38020.2	37414.5	37715.6	33162.8	42353.4	40609.8	41789.9	46583.9	46986	0.57_588.9807m/z	C20220	C20220	C22H21Cl2IN4O	M+Cl	28.6	0	-4.43767	48.2827768216801	AM251; AM 251; AM-251;	-	-	-	588.981	-	0.568833	1
NEG000710	924923	777790	645711	633501	724712	641519	798211	619675	784722	503880	592056	625625	695789	722930	739897	625322	534847	768726	757208	1.03742e+06	760539	657803	834103	836350	967786	818950	742709	807299	786143	720555	869804	814251	0.58_132.0300m/z	C19911	C19911	C4H7NO4	M-H	39.6	0	-1.51515	99.7781492323987	Iminodiacetate;	-	-	-	132.03	-	0.583367	1
NEG000716	4042.7	7376.26	8261.71	8071.31	4040.47	5253.29	6203.38	4824.7	5155.91	5958.49	1998.01	6156.56	4619.51	3224.34	4709.3	4653.46	4386.82	3316.65	4908.22	4752.51	3654.09	5782.16	5456.2	5264.39	5943.71	5339.59	4960.07	4580.43	6225.57	4548.18	6436.7	4180.67	0.58_191.0644m/z	C14703	C14703	C12H12	M+Cl	36	0	7.03106	87.7909496051335	1,8-Dimethylnaphthalene;	-	-	-	191.064	-	0.583367	1
NEG000717	38342.3	23844.1	28938.9	29789	76298.7	19070	33960.3	57670.9	33732.5	27258.2	16025.9	28549.8	79068	40686.8	68368.4	38988.6	19954.6	55970.8	51994.6	85893.6	80944.3	33573.2	63145.5	50457.1	38233	20551	32247.3	62192.3	170182	53359.9	27394.7	45297.7	0.58_241.0104m/z	C16848	C16848	C6H11O8P	M-H	38.3	1.5	-5.91104	96.6867073504174	6-Deoxy-5-ketofructose 1-phosphate; 1-Deoxy-D-threo-hexo-2,5-diulose 6-phosphate;	-	-	-	241.01	-	0.583367	1
NEG000720	34322.2	24515.8	24970.9	23169.3	27847.7	25672.9	31595.6	24234.7	26395.2	16222.7	20860.2	29070	27368.4	28960	21423.7	33886.1	20371.8	24776.2	28545.5	35012.8	29974.3	21912.8	27964.3	28696.6	31637	30910.1	31305.5	25250.4	15282.5	32128.3	32172.2	32810.8	0.58_264.0843m/z	C07313	C07313	C8H15N3O7	M-H	38.6	0.51	2.01508	95.1405495831178	Streptozocin; Zanosar;	-	-	-	264.084	-	0.583367	1
NEG000724	25251.9	23796.5	21044	18955.8	16469.2	18752.8	15195.9	30512.4	20811.1	16098	21311	11190.7	19951.1	17766.5	16702	18825.2	15810.5	13045.2	18813.2	16299.2	18539.7	12108.6	18371.7	22451.3	18291.4	20145.9	15481.1	17226.4	7169.6	22080.4	24413.7	27350.1	0.58_286.0633m/z	C13749	C13749	C14H13N3O2S	M-H	36.9	0	-8.03366	93.2881866218719	Sulmazole;	-	-	-	286.063	-	0.583367	1
NEG000727	33860.3	24408.1	30603.9	15223.3	84838.1	13927.9	38809.5	68851.2	33241.5	106664	11379.2	25799.5	95435.8	60427.2	86813.3	55527.5	15963.7	72432.5	31208.1	82544.7	64374.2	23442.7	98121.6	48877.5	61152.3	17964.9	44262.3	61600.1	231658	42731.2	32157.8	36038.4	0.58_333.0588m/z	C18347	C18347	C16H14O8	M-H	37.3	0	-8.42166	96.0289525021609	5,5'-Dehydrodivanillate;	-	-	-	333.059	-	0.583367	1
NEG000728	50862.3	43765.4	42338.8	51247.5	39527.1	48882.2	39697.4	41877.2	46127.3	44180.3	46686.4	42822.5	44776	38320	39646.4	45980.4	43647.6	37531	42648	45453.2	58185.6	41587.4	42376.2	37760.6	50844.2	41084	41483.1	58640.4	28295	51383.1	62795.6	46603.5	0.58_337.0225m/z	C07323	C07323	C14H10N2O6	M+Cl	38	0.093	-2.54919	93.023173722672	Olsalazine;	-	-	-	337.023	-	0.583367	1
NEG000742	42866.5	28155.8	36182.3	62695.9	27627.8	41492.5	17331.2	44629.7	38895.1	27661.8	31743.9	23510	35380.9	35039.9	31817.5	50432.1	17262.9	19092.3	34076.4	19610.5	43277.9	20519.8	30438	27158.7	14560.9	36941	9562.83	46687.1	27013.8	32450.8	22973.3	31597.1	0.58_433.0995m/z	C17097	C17097	C24H18N2O4	M+Cl	36.1	0	8.76001	90.0672742602087	Caulerpin;	-	-	-	433.1	-	0.583367	1
NEG000761	14056.5	9558.88	6581.6	6058.97	8673.47	22681.8	7720.56	10320.4	1792.33	206.493	10942.3	4305.99	4571.06	7478.08	4331.39	7262.34	8057.86	4956.31	4147.41	9664.41	2131.02	7929.74	6419.03	3360.89	11439.7	5133.07	2894.1	1842.99	969.657	2522.91	7629.11	6122.43	0.60_135.9201m/z	C13557	C13557	KNO3	M+Cl	34.8	0	-8.5644	83.5565300349469	Potassium nitrate;	-	-	-	135.92	-	0.59765	1
NEG000765	14118.8	28782.9	29447.4	35050.9	31216.7	17245	45170.8	39278.2	33504.6	43681.8	13680	33482.4	28736.9	20182.6	36427.4	17769.3	14904.7	39250.2	20596.4	19958.6	26776.7	26432.5	64912	31566.7	22286.5	17654.9	24190.9	38536.3	111037	17762.2	20870.7	35008.7	0.60_176.9350m/z	C20969	C20969	CH3O6P	M+Cl	38.3	2.69	-7.66922	97.4841542617912	Carboxyphosphate;	-	-	-	176.935	-	0.59765	1
NEG000767	15340.7	20379	18592.9	27428	25091	13283.8	27665.6	14853.6	17640.9	19249.5	15511.4	12467.9	14571.6	11132.8	23296.7	14389.7	10466.4	9092.16	8952.41	11901.8	12122.7	7734.12	11303.7	6725.77	8117.56	11258.5	11431.1	9559.81	13037.1	11119.2	11473.7	9265.06	0.60_189.0469m/z	C19312	C19312	C12H10	M+Cl	36.5	0	-4.76205	87.8110052990461	Acenaphthene;	-	-	-	189.047	-	0.59765	1
NEG000772	11773	10772.3	11655.2	13875.2	9456.32	7200.81	9811.58	15709	14769.9	10446.8	8243.4	14209.7	11408.6	10151.5	8750.7	11339.7	11624.3	10639	7399.9	10838.4	12853.6	8202.01	10603.6	23877.1	5839.92	9432.57	3751.52	10719.2	9167.29	12333	8392.61	12841.9	0.60_216.9140m/z	C06989	C06989	C6H6Cl4	M-H	24.6	0	-4.76584	28.4389003524494	delta-3,4,5,6-Tetrachlorocyclohexene; 3,4,5,6-Tetrachlorocyclohexene;	-	-	-	216.914	-	0.59765	1
NEG000773	4768.81	1563.84	3592.34	7102.3	9720.66	8146.03	2451.54	3652.23	3218.25	10531.5	3780.07	5013.13	7620.18	10793.1	7054.31	5504.7	3098.76	4267.59	6115.4	14726.9	844.673	5907.4	1232.55	4332.53	3843.38	3244.11	6299.51	3729.12	13597	6153.42	6970.48	1624.89	0.60_218.9926m/z	C11821	C11821	C5H4N4O4	M+Cl	35.5	0	-0.16765	77.6298863820817	5-Hydroxyisourate;	-	-	-	218.993	-	0.59765	1
NEG000776	101550	103672	117606	128497	132589	97709.1	142860	155968	150987	141253	106196	165170	124002	121607	127834	147982	107682	129653	95922.8	121755	117885	112007	174592	180800	84346.7	109001	92520.3	113888	214603	133783	91946.5	144932	0.60_232.8914m/z	C13556	C13556	CaH4O8P2	M-H	37.1	0	-8.76559	95.1796955972416	Monobasic calcium phosphate; Calcium biphosphate; Monocalcium phosphate;	-	-	-	232.891	-	0.59765	1
NEG000777	2662.95	932.613	2428.98	4455.01	1219.74	3424.86	2138.81	668.138	1015.93	304.772	1904.98	1824.01	1954.72	1600.64	1304.04	1687.52	896.2	164.15	4276.48	2781.65	1582.39	910.147	634.068	572.113	762.186	47.8396	331.582	1428.14	2808.11	1243.24	731.858	1315.84	0.60_233.9934m/z	C12215	C12215	C4H10NO6P	M+Cl	38.5	1.86	-2.81377	94.0107286594795	Iminoerythrose 4-phosphate; Imino-D-erythrose 4-phosphate;	-	-	-	233.993	-	0.59765	1
NEG000778	126581	138799	143983	110782	72888.8	130975	110217	100179	68475.1	52560.8	87238.5	39428.6	68997.6	91961	50922.2	75968.3	66172	79422.4	57156.7	100686	27122.8	56006.4	45899.8	27006.4	82135.4	60662.9	63110	41200.2	8459.51	31178.7	43066.9	69392.5	0.60_242.0510m/z	C15549	C15549	C15H11O+	M+Cl	38.6	0	2.82083	96.5587294500603	Anthocyanin;	-	-	-	242.051	-	0.59765	1
NEG000779	45321.2	26857.6	42082.8	40804.5	47835.6	42822	27616.1	51320.4	70892.6	82912.9	50246.5	54718.4	48963.4	88032.9	34185.9	50221.9	53179.8	75323.4	65848.6	95772.7	82985.5	66683.2	38724	62130.9	64550.6	77742.4	47546.9	84476.1	76049.4	82630.5	61828.1	63141.1	0.60_243.0176m/z	C20830	C20830	C6H12O8S	M-H	39	3.82	-1.51196	92.9086690276777	6-Deoxy-6-sulfo-D-fructose;	-	-	-	243.018	-	0.59765	1
NEG000780	208486	226468	182713	155628	190394	157281	119642	163100	215056	176216	134135	114255	269987	193703	160586	278341	170677	233104	205638	275377	266928	234435	178419	225737	230541	221968	222963	213968	208152	241944	307173	159030	0.60_245.0354m/z	C20226	C20226	C14H10O2	M+Cl	35.6	0	-9.80934	88.7647380282315	Benzil; 1,2-Diphenylethane-1,2-dione;	-	-	-	245.035	-	0.59765	1
NEG000781	56630.3	48491	42272.5	50252.3	104153	32402.2	79932.4	83371.1	52657.9	53631.1	27123.3	31763.1	104052	41566.9	83110	52231.4	30917.4	82545.2	42738.1	129290	81071	49793.6	67314.9	51199.5	42484.8	41877.5	45161.6	71260.3	229099	60626.8	38458.4	53844.7	0.60_259.0188m/z	C07888	C07888	C7H15Cl2N2O2P	M-H	30.1	0	4.7718	55.8354616788689	Cyclophosphamide;	-	-	-	259.019	-	0.59765	1
NEG000782	7826.84	9616.32	8229.22	8340.99	6185.94	4714.98	3607.2	7040.41	6294.42	8785.17	6035.08	5404.99	5512.6	6322.03	5202.86	3984.12	7655.08	6955.47	7058.92	8132.3	5663.11	3279.89	4185.75	4415.43	5392.25	6353.12	5520.72	4954.4	2797.17	3916.01	4500.23	4654.94	0.60_265.0170m/z	C19023	C19023	C14H12Cl2O	M-H	28	0	-8.50957	49.2111770671006	Chlorfenethol;	-	-	-	265.017	-	0.59765	1
NEG000784	11508.6	12605.4	16635.2	15451.7	14692.6	8094.29	12184.7	27251.1	9949.66	5276.16	4155.47	7413.11	10011.5	10309.4	6449.04	9313.29	5281.28	4101.02	4679.16	9652.24	4939.64	6220.57	7373.29	10607	5042.87	4910.58	5621.66	5803.94	3634.95	7088.08	11166.8	12392.3	0.60_302.1369m/z	C12172	C12172	C17H21NO4	M-H	34.4	0.511	-9.36211	81.9966221393045	11alpha-Hydroxygalanthamine;	-	-	-	302.137	-	0.59765	1
NEG000786	9004.79	13541.1	14762.9	31030.5	19479.4	9290	13042	31997.8	17679.3	24021.6	11254.5	14311.9	30925.5	18317.5	15504.5	19001.7	9476.51	14782.2	15273.9	24513	14194.5	18174.2	18556.4	18862.6	12480.7	18483.8	14425.5	20917.3	22531.3	15197.4	22582.1	29122	0.60_303.1191m/z	C15485	C15485	C12H20N2O7	M-H	36.9	0	-2.36877	87.4786671267114	2'-Deoxymugineic acid;	-	-	-	303.119	-	0.59765	1
NEG000787	54731.7	55651.3	39928.8	38545.5	57872	45821.8	29333.9	35310.1	60179	77757.7	43417.1	56006.2	55414.7	42171.7	48541.6	55567.2	44578.8	77968.3	61886.6	74601.1	60916.3	63739.7	52723.3	59417.8	81884.2	66323.7	58660	61086.7	108748	54316.3	87504.2	48741.4	0.60_307.0612m/z	C12079	C12079	C12H16O7	M+Cl	37.7	1.18	8.04942	96.1370031212708	alpha-Arbutin; 4-Hydroxyphenyl-alpha-D-glucopyranoside;	-	-	-	307.061	-	0.59765	1
NEG000789	5116.69	9558.63	11902.7	50506.3	16459.9	6843.02	8428.82	17764.6	7599.11	5442.17	2936.17	3972.18	7242.88	7892.02	7908.15	7166.29	3776.84	482.537	1991.67	4024.12	2612.88	4029.22	5251.74	3520.13	4505.66	3962.38	7349.69	4804.8	1273.91	3526.87	4517.05	5662.31	0.60_319.1151m/z	C15502	C15502	C12H20N2O8	M-H	36.8	0	1.35223	85.3947394710353	3-Epihydroxy-2'-deoxymugineic acid;	-	-	-	319.115	-	0.59765	1
NEG000809	13986	14922.4	22393	18554.7	24320.2	12166.8	15851.5	17130.2	15492.3	19037	8990.8	15468.6	16444.6	9230.21	16409.8	13360.1	8963.37	15180.1	13417.9	17817.6	13991	12897.5	23971.7	15254.9	11199.7	10579.3	15972.1	15175.1	35360.4	7929.56	11622.5	14251.2	0.61_124.9637m/z	C06456	C06456	CH3O5P	M-H	43.3	26.7	-6.95241	97.7166698116555	Phosphonoformate; Foscarmet; Foscarnet;	-	-	-	124.964	-	0.611933	1
NEG000816	3373.44	4379.8	5856.89	3828.91	5278.15	3503.5	4358.89	6151.44	3933.06	7723.01	2974.75	4681.33	4570.99	3539.88	5249.21	2774.35	2256.65	5381.72	2785.34	4477.34	3710.81	4946.18	6686.77	3800.68	3367.13	3133.25	4391.77	3589.16	8484.56	3039.71	4026.77	4227.01	0.61_190.9506m/z	C00988	C00988	C2H5O6P	M+Cl	39.8	11	-7.6748	96.4315950201006	2-Phosphoglycolate; Phosphoglycolic acid;	-	-	-	190.951	-	0.611933	1
NEG000824	35769.9	37941.9	41734.4	35795.7	42558.5	29990.1	30515	36248.3	34654.8	45217.9	29770	31211.3	32990.7	42039.3	31182	28639	28798.2	33321.6	27968.2	48183.3	25548.9	26588.3	29338.3	27185.5	27864.9	26512.4	39550.4	23821.9	32298.4	22540.7	25047.4	29146.6	0.61_280.9907m/z	C06862	C06862	C6H14O6S2	M+Cl	34.9	0	-7.51169	83.1491236094951	Busulfan;	-	-	-	280.991	-	0.611933	1
NEG000826	10075	6144.24	5715.87	10011.5	12336.2	10953.1	6602.05	11939.8	9808.85	13152.1	12641	10180.3	10922.6	12373	13137.9	10706.5	6694.76	7231.46	7449.54	13844	8005.13	9546.45	9854.64	7855.99	7580.58	7322.99	11636.7	6302.76	10731	11034.5	6065.63	7758.55	0.61_282.9835m/z	C15392	C15392	C14H11Cl3	M-H	25.8	0	-6.50099	36.4192334471485	1-Chloro-4-(2,2-dichloro-1-phenylethyl)benzene; 1,1-Dichloro-2-(p-chlorophenyl)-2-phenylethane;	-	-	-	282.984	-	0.611933	1
NEG000828	343625	455791	341513	169665	178804	168450	195005	308986	593757	1.25713e+06	551155	272807	1.16126e+06	332889	4.74173e+06	2.95972e+06	803247	992002	1.69003e+06	1.58585e+06	1.35974e+06	1.36443e+06	1.0536e+06	1.41698e+06	1.75367e+06	1.04372e+06	1.88178e+06	1.32941e+06	709906	2.00618e+06	6.17566e+06	907199	0.61_303.0430m/z	C15203	C15203	C16H12O4	M+Cl	39.2	1.19	0.111433	94.9469604941903	6-Hydroxy-2'-methoxyflavone; 6-Hydroxy-2-(2-methoxyphenyl)-4H-1-benzopyran-4-one;	-	-	-	303.043	-	0.611933	1
NEG000832	13465.4	11689.5	19297	20446.1	27313.1	18171.9	10685.5	18519.9	15654.6	25251	11955.8	3901.47	18209.4	13160.7	20540.4	8586.9	9250.53	11500	5427.84	16812	7624.89	10377.8	3554.17	6797.28	5615.5	9086.47	10491.9	11431.3	31092.6	9944.66	4958.07	6212.26	0.61_326.1087m/z	C07104	C07104	C18H18ClN3O	M-H	30.8	0	6.44945	61.5047009935773	Loxapine;	-	-	-	326.109	-	0.611933	1
NEG000833	31669.3	21813.9	28598.3	26557.9	28206.6	24715.8	27805.1	28379.3	29088.6	9057.54	25417.4	20137.7	24288.7	22867.6	28499.6	35229.6	22219.1	12107.8	23474.8	19836.7	32721.9	17986.5	16777.1	28862.8	14341.3	21346.7	16306.8	23053	8549.11	22131.1	15101.1	31481.1	0.61_332.1141m/z	C20994	C20994	C12H21N4O5S+	M-H	38.2	1.87	-5.78204	95.874066456029	S-(Hercyn-2-yl)-L-cysteine S-oxide;	-	-	-	332.114	-	0.611933	1
NEG000838	532551	601280	655532	1.70036e+06	487630	592555	1.04984e+06	768873	795125	1.1773e+06	654249	1.00793e+06	307420	233029	843563	540751	387305	542380	367280	331914	873678	593487	403032	280177	260683	596715	405430	518552	246266	562517	334394	560422	0.61_414.9904m/z	C16618	C16618	C10H13N4O8PS	M+Cl	31.6	2.45	4.74879	61.231096747678	6-Thioxanthine 5'-monophosphate;	-	-	-	414.99	-	0.611933	1
NEG000842	31441.3	27884.1	20600.6	25166.8	34546.9	41455.7	39551.1	42204.3	29608.2	25136.2	28366.4	32698.7	48626.6	31978.3	33007.7	32791.5	32510.8	26653.6	29550.4	40699.2	38672.4	42849	40357.2	42198	28581.1	31694.9	23624.8	29088.2	31206.9	39139	38265.1	38849.6	0.61_454.0546m/z	C10950	C10950	C15H16F3N5O4S	M+Cl	24.9	0	-5.63067	31.0143217564087	Prosulfuron;	-	-	-	454.055	-	0.611933	1
NEG000853	92771.2	67336.8	61732.6	76773.9	110633	108626	92591.3	82512	85387.2	59825.4	98432.3	76032.2	104317	91063.3	95007.5	113119	83426.8	84596.7	74916.8	118781	74594.7	99897	101974	74691.6	79733.1	70274.8	68260.4	64265.2	50240.9	99675.9	94665.8	90637.5	0.61_686.0459m/z	C20245	C20245	C17H28N3O20P3	M-H	23.3	2.57	7.61186	22.5916857428787	UDP-N-acetyl-alpha-D-glucosamine 3'-phosphate;	-	-	-	686.046	-	0.611933	1
NEG000859	118980	157344	227915	190767	231664	125141	115407	149024	160484	185842	91833	118246	164705	105174	173975	118263	94741.6	202170	116657	143121	128480	164033	184134	99799.6	111296	111206	162043	151395	375988	94957.2	102657	113442	0.63_110.9843m/z	C06455	C06455	CH5O4P	M-H	38.5	2.9	-8.37605	99.0858143614506	Hydroxymethylphosphonate; P-(Hydroxymethyl)-phosphonic acid;	-	-	-	110.984	-	0.626217	1
NEG000861	7.26133e+06	6.19537e+06	7.04327e+06	5.72634e+06	7.6772e+06	6.83279e+06	7.71982e+06	6.08268e+06	7.84456e+06	6.76819e+06	1.02372e+07	8.74389e+06	6.73057e+06	7.60505e+06	7.91566e+06	6.54793e+06	7.87699e+06	7.3748e+06	8.06195e+06	6.93268e+06	6.29715e+06	7.21014e+06	5.44033e+06	7.02234e+06	7.50005e+06	8.64255e+06	8.64769e+06	9.06403e+06	1.00368e+07	8.97561e+06	7.40553e+06	7.36161e+06	0.63_129.0185m/z	C02800	C02800	C5H6O4	M-H	38.4	0	-6.54883	99.4061101794848	4,5-Dioxopentanoate; 4-Oxoglutarate semialdehyde;	-	-	-	129.018	-	0.626217	1
NEG000862	1410.17	1434.01	874.858	1175.36	1241.1	640.951	558.394	720.584	535.833	895.492	797.649	507.817	2396.17	786.293	1273.04	1771.45	1237.45	1352.67	1633.83	942.888	1854.16	1178.3	1527.06	1903.67	1032.22	963.894	1471.01	581.579	657.21	1854.04	1832.13	1379.46	0.63_138.9698m/z	C14179	C14179	C2H4O5S	M-H	36.9	0	-6.19892	91.8069792639569	Sulfoacetate; Sulfoacetic acid;	-	-	-	138.97	-	0.626217	1
NEG000864	424960	363631	396727	361703	417593	382898	441628	336510	1.17642e+06	1.41233e+06	2.36776e+06	2.20669e+06	1.40702e+06	1.00186e+06	781253	956597	2.11432e+06	2.21331e+06	2.55645e+06	2.24817e+06	2.7271e+06	1.20943e+06	2.99441e+06	3.87499e+06	1.8824e+06	1.85997e+06	2.33421e+06	2.29125e+06	4.26622e+06	2.67174e+06	1.98568e+06	2.76269e+06	0.63_158.0689n	C16432	C16432	C6H10N2O3	M-H, M+Cl	39.4	0	-1.55129	99.0108478553047	5-Hydroxyectoine;	-	-	-	193.033	158.068896977486	0.626217	1
NEG000865	154937	126728	119390	152894	198503	158863	240328	136756	208154	169773	209957	225303	184575	170515	209421	176952	151830	162446	167401	121696	240635	149784	178034	174032	178457	195842	184173	229423	135625	162456	185078	184419	0.63_159.0291m/z	C20781	C20781	C6H8O5	M-H	38.4	0	-5.11648	97.6806428720094	2,4-Diketo-3-deoxy-L-fuconate; 2,4-Diketo-3-deoxy-L-rhamnonate; 2,4-Didehydro-3-deoxy-L-rhamnonate;	-	-	-	159.029	-	0.626217	1
NEG000866	87302.7	71707	81323.6	84462.8	95926.6	77568.1	110277	86394.3	294779	175767	257561	379324	203641	160499	195542	159302	197388	204584	258828	160372	340355	162279	282142	299697	253262	253906	228600	358050	157244	220767	267288	293178	0.63_178.0469n	C20903	C20903	C6H10O6	M-H, M+Cl	43.5	25	-4.48476	97.7227993128531	3,6-Anhydro-L-galactonate;	-	-	-	177.04	178.046939536242	0.626217	1
NEG000867	55106.5	35386.4	55991.5	41375.6	90679.1	44877.3	28743.2	51988.4	43219.4	37312.1	38286.7	36208.4	79839.2	34209.6	41013.7	54014.1	25229.2	67161.6	43674.2	65005.6	56914.7	58898.5	50818.8	23165.7	51099.6	45491.2	31115	52207.6	77667.8	30802.5	32969.6	31920.7	0.63_181.0702m/z	C01722	C01722	C6H14O6	M-H	37.1	0	-8.51904	95.1967402668157	L-Glucitol; L-Sorbitol; D-Gulitol;	-	-	-	181.07	-	0.626217	1
NEG000868	6515.14	15544.4	12681.2	13608.2	10673.2	10129.5	17759.6	9635.17	4874.36	7547.72	2236.89	2070.75	4099.2	5554.1	6934.42	5301.58	5664.15	4569.86	3028.13	5448.22	1855.76	10646.5	11172.5	4751.05	5153.67	3403.15	11373.2	2641.93	6986.59	3630.54	5202.93	6326.7	0.63_205.0818m/z	C07409	C07409	C11H14N2S	M-H	35.8	0	6.50008	86.1347921013291	Pyrantel;	-	-	-	205.082	-	0.626217	1
NEG000869	1.10195e+06	1.13881e+06	1.20655e+06	1.31484e+06	1.90816e+06	1.0378e+06	2.15021e+06	1.23805e+06	1.00493e+06	1.02866e+06	1.23892e+06	1.17705e+06	1.02317e+06	1.37923e+06	1.59362e+06	978426	898375	713674	607655	710313	884779	915230	1.04532e+06	728728	704272	1.11866e+06	960688	878240	803848	906844	719655	932569	0.63_209.0296m/z	C21088	C21088	C6H10O8	M-H	52.2	65.6	-3.38863	99.3325007996507	L-Altarate; L-Talarate; (2R,3R,4S,5R)-2,3,4,5-Tetrahydroxyhexanedioate;	-	-	-	209.03	-	0.626217	1
NEG000871	11181.2	21018.6	20521.5	20164.1	14363.2	12451.3	16243.1	9296.69	7243.11	9551.24	5425.68	4993.37	11294.8	8186.73	6966.53	8725.7	5594.14	6797.3	7953.86	10285.7	6592.13	8499.58	6594.13	3252.8	7519.14	8078.64	11475.1	4721.7	7494.08	4958.92	7253.36	6650.09	0.63_216.0980m/z	C15532	C15532	C8H15N3O4	M-H	38.6	0	-4.53633	98.1051382858316	N-Acetyl-L-citrulline;	-	-	-	216.098	-	0.626217	1
NEG000872	4.07198e+06	7.29889e+06	5.34627e+06	1.23692e+07	1.13367e+07	4.62175e+06	1.31043e+07	7.62041e+06	5.20502e+06	9.76388e+06	5.31985e+06	3.44097e+06	2.83604e+06	3.60905e+06	1.41606e+07	3.29355e+06	3.24185e+06	4.03586e+06	2.00862e+06	1.5318e+06	1.99945e+06	2.97869e+06	3.33697e+06	1.75006e+06	1.46583e+06	5.16915e+06	3.08484e+06	3.34975e+06	1.5575e+06	2.74692e+06	2.30974e+06	3.60925e+06	0.63_217.0331m/z	C06721	C06721	C12H10O2S	M-H	38.8	3.74	1.09449	91.3806896364592	cis-1,2-Dihydroxy-1,2-dihydrodibenzothiophene;	-	-	-	217.033	-	0.626217	1
NEG000876	18033.7	12463	12341.6	28622.5	18154.1	34833.9	30898.6	12729.1	10463.4	33029.9	31362.4	11883.3	31841.1	31434.6	28808.6	14933.2	103292	27379.2	30639	23309.6	98473.8	43986	92851.8	75407.4	73403.6	39716.5	42082.8	56453.2	11612.6	51764.8	21545.8	33987.7	0.63_246.9888m/z	C05690	C05690	C6H14NO2Se+	M+Cl	20.4	3.61	1.76792	0.579470604627264	Se-Methylselenomethionine;	-	-	-	246.989	-	0.626217	1
NEG000881	12677.6	8365.48	6300.76	7999.83	6276.99	14780.2	9993.53	10503.4	8826.55	5679.55	13184.2	5397.11	8453.35	10841.9	4708.09	9585.94	9919.73	7205.89	9323.95	12614.3	5073.11	7459.4	12304.8	7127.64	9050.06	7849.53	5383.82	6905.12	4747.97	8553.79	8743.94	13738.2	0.63_278.0035m/z	C01783	C01783	C6H5Hg+	M-H	19.1	0	3.72741	0.0939573452293452	Arylmercury;	-	-	-	278.004	-	0.626217	1
NEG000882	9213.26	9891.54	5986.62	6077.02	9633.13	9336.91	6334.26	7864.64	8425.98	4890.39	9903.63	7173.51	11076.1	12980.8	8391.31	13548.9	10979	5534.64	8446.16	11917.9	6273.32	9797.43	14390.1	6940.74	11088.1	8531.34	3012.87	6647.62	5050.56	6973.96	14868.9	12948.1	0.63_280.0293m/z	C15427	C15427	C14H13Cl2NO	M-H	29.9	0	-3.14241	53.2923501643496	2-Amino-1,2-bis(p-chlorophenyl)ethanol;	-	-	-	280.029	-	0.626217	1
NEG000884	255675	352224	542940	472027	544713	295385	252104	323710	380201	415897	196279	257121	360894	208798	402145	251009	201747	461227	266537	293397	294921	373344	405703	232253	235521	233912	371226	351273	950414	199306	214786	245791	0.63_291.0483m/z	C18452	C18452	C12H16O4S	M+Cl	37.1	4.17	7.61159	89.6527079522792	Benfuresate;	-	-	-	291.048	-	0.626217	1
NEG000885	1865.78	857.588	674.569	1488.34	1035.07	1682.29	6714.58	72.0036	21531.6	10945.7	21059.7	56787.6	12552.6	15935.8	9543.3	12622.5	19979.8	10238.1	20524.6	12622.2	40876	7314.54	16920	49688.1	14187.9	22084.6	10568	22581.8	4042.94	31020.1	19591.6	24157	0.63_293.0184m/z	C18978	C18978	C8H19O3PS2	M+Cl	35.5	0	-9.10613	87.2975566425222	Demeton-S;	-	-	-	293.018	-	0.626217	1
NEG000886	20105.8	21894.8	34636.1	26081.7	35180.7	17377.7	16652.8	22341.4	14003.5	18909.2	10118.5	13829.3	23374.7	12333.2	18863.7	15820.2	9859.17	22426.4	14869.3	12955.1	12212.5	19996.4	18639.8	9633.29	12315.8	14252.1	16781.1	14483.7	33997.6	9099.52	8846.56	9749.12	0.63_293.0574m/z	C17136	C17136	C15H19BrO	M-H	27.6	0	9.51548	48.6691223516192	Laurinterol;	-	-	-	293.057	-	0.626217	1
NEG000887	27354.4	17501.5	16721.5	17833.2	18391.1	26600.7	24597.6	25800	21296.3	12965	40337.6	19122.3	27943.5	32084.3	17347.8	26761.8	33439.3	20625.3	23485.7	44940.1	18877.7	19261	44471.6	23199.7	29201.9	20656.4	19159.2	15446.1	12466.1	20727.7	31466.8	48216.4	0.63_293.9860m/z	C14207	C14207	C11H11Cl2NO2	M+Cl	28.9	1.7	-0.445086	43.4780889580057	M2; N-(3,5-Dichlorophenyl)-2-hydroxy-2-methyl-3-butenamide; 3',5'-Dichloro-2-hydroxy-2-methylbut-3-enanilide;	-	-	-	293.986	-	0.626217	1
NEG000889	80370.7	70249.8	58487.6	52559.6	59214.2	59274.9	56242.2	66774.2	48153.5	38823	34978.3	37172.3	62827.9	56277.6	47508.4	65336.6	46701.3	30905.5	48582.2	54087.9	47648	42288.8	42529.3	37938.7	37434.2	40841	39936.3	42111.5	39114	46440.8	41572.9	47382.7	0.63_298.0420m/z	C07650	C07650	C9H11F2N3O4	M+Cl	39.7	7.13	3.263	95.0496972122852	Gemcitabine;	-	-	-	298.042	-	0.626217	1
NEG000893	23490.5	15526.8	16266.8	23553.6	20874.6	14361.7	18523.2	17083.1	23008	19126.9	25202.8	21359.7	21356.8	16690.4	15552.5	21209.6	20740.8	17025.9	24240.3	23670.1	27878.6	13138.4	21025.1	35514.3	16322.5	21520.2	13667.3	22948.8	16654.7	24884.2	21747.5	27207.7	0.63_312.9842m/z	C19557	C19557	C6H14O8S2	M+Cl	34.7	0	6.41881	80.7637428324953	Treosulfan;	-	-	-	312.984	-	0.626217	1
NEG000894	23016.9	10216.4	12654.5	17243.5	18808.5	16458.5	28756.5	17519.6	36909.3	21626	37382.7	58673.1	26106.6	25448.8	19816.9	24414.2	33880.4	21724.2	31851.2	25423.8	45362.8	16011.4	26113.3	48437.3	29134.4	34681.4	15990.9	28499.9	13341.8	34576.3	37924.9	36301.8	0.63_314.9995m/z	C01964	C01964	C14H13ClO2S	M+Cl	32.3	0	-8.60426	70.8162029378	Tos-Ph-CH2Cl;	-	-	-	314.999	-	0.626217	1
NEG000896	3744.61	13340	11207.1	11418.3	10722.9	2672.28	8060.52	6900.19	11391.4	23339.2	2404.93	7724.36	5572.73	7082.97	8348.59	4040.14	6537.56	9837.77	10558.4	13360.5	3495.6	5970.26	6901.8	3340.26	6830.64	2066.04	4649.13	2731.33	20664	3449.96	5298.31	3721.92	0.63_325.1235m/z	C17746	C17746	C17H22O4	M+Cl	34.7	0.303	8.02666	82.2861277598862	1-Dehydro-[6]-gingerdione;	-	-	-	325.124	-	0.626217	1
NEG000897	26056.4	14876	20114.6	24018	23430.4	24448.6	24910	26062.4	42866	46352.8	115221	112146	51351	49100.3	31355	51508	100568	73444	95149.3	105713	103095	38403.3	109339	172750	78658.7	79456	85543.7	74946.4	96320.8	145470	97002.4	134103	0.63_328.9612m/z	C13249	C13249	C6H9Na3O9	M+Cl	35.8	0	-7.50013	87.5051793873711	Sodium citrate; Trisodium citrate dihydrate;	-	-	-	328.961	-	0.626217	1
NEG000901	8885.44	5052.67	5100.11	5467.29	6679.44	5226.08	4977.8	6033.98	6803.49	4972.13	3473.56	3690.5	3711.78	2931.44	3792.79	5146.5	4376.86	4311.52	3429.39	7022.36	2654.06	2421.85	8256.32	4733.51	4944.26	4695.19	4874.55	2316.43	3570.17	3332.38	3407.83	5186.17	0.63_338.0137m/z	C18916	C18916	C13H16Cl3NO3	M-H	26.3	0	4.1934	36.5399280247626	Trichlamide;	-	-	-	338.014	-	0.626217	1
NEG000903	2.9008e+07	1.06078e+07	1.59425e+07	8.67395e+06	8.83397e+06	7.45277e+06	1.01426e+07	1.25766e+07	6.07182e+06	7.97302e+06	1.1474e+07	7.92865e+06	1.36611e+07	9.5526e+06	8.56535e+06	1.84237e+07	1.48008e+07	5.42033e+06	7.75898e+06	7.75943e+06	1.24443e+07	6.92225e+06	6.44144e+06	1.33187e+07	6.84053e+06	9.75513e+06	8.06546e+06	8.0051e+06	3.86327e+06	1.40076e+07	8.8456e+06	6.48098e+06	0.63_367.1058m/z	C08095	C08095	C12H20N4O7	M+Cl	36.4	7.32	9.5444	84.9780312548682	Zanamivir;	-	-	-	367.106	-	0.626217	1
NEG000909	406361	475535	901170	802962	341025	144825	225982	381376	621154	544479	1.38444e+06	1.05962e+06	305711	175393	231346	413851	429956	775595	1.01033e+06	615810	451238	189600	375379	467693	817993	830231	789534	737459	226478	367104	439345	455006	0.63_391.1083m/z	C06165	C06165	C22H18NO6+	M-H	36.8	0	5.40218	90.2866199609134	Macarpine;	-	-	-	391.108	-	0.626217	1
NEG000913	54.3758	1769.21	2145.17	960.713	530.359	837.892	2282.39	2034.55	4207.18	4227.69	2950.48	6050.56	2292.89	5017.22	2778.17	1382.71	2361.41	1288.46	3943.26	534.009	9643.12	1794.68	2561.75	3280.72	2930.11	2989.69	1949.2	4271.17	4037.75	8470.99	5413.12	4854.12	0.63_400.0981m/z	C21211	C21211	C13H24NO11P	M-H	36.7	4.9	-8.16962	87.8311397651545	Salbostatin 6'-phosphate;	-	-	-	400.098	-	0.626217	1
NEG000920	210575	196669	221169	114796	181157	197653	132809	176805	126503	127072	151314	177056	218182	145870	211593	416931	250809	124915	182876	189350	235507	203619	212248	144562	212569	223083	143235	157101	111463	249414	527857	194137	0.63_435.1337m/z	C15554	C15554	C22H21ClN6O2	M-H	32.8	0	-1.02972	65.1543832339072	EXP 3174;	-	-	-	435.134	-	0.626217	1
NEG000928	10771.9	7675.2	9651.14	10941	11084.1	9746.62	7741.54	9719.84	19512.6	14956.8	31057.2	21828.6	16656.6	14454.3	14867.8	16242.7	21834.4	21852.2	24969.1	22372.6	18178.2	13838.8	29601.1	21114.8	26927.2	22081.6	22129.2	16716.6	15568.3	19072.8	22698.9	25363.3	0.63_500.9801m/z	C19358	C19358	C20H12N2Na2O7S2	M-H	35.4	0	-1.48432	78.7253092911993	Carmoisine; Azorubin; C.I. Acid Red 14;	-	-	-	500.98	-	0.626217	1
NEG000958	207622	139583	111923	61538	83191.4	96962.5	53623.6	114271	75917.1	132195	83056.1	49780.5	200927	69084.6	63692.9	217816	99716.8	140142	174368	205938	178939	112231	128440	82597.5	163005	185832	141032	82365.8	122169	129033	209180	176882	0.64_126.9042m/z	C05590	C05590	HI	M-H	38.5	0	-6.50186	100	Hydroiodic acid; Hydrogen iodide;	-	-	-	126.904	-	0.640517	1
NEG000959	74634.3	45590.4	51736.8	61418.5	90674.8	60952.1	57698.3	55432.8	73291.8	161612	52063.1	50042.6	103057	95940.5	48313.4	47268.6	43446.5	124135	74666.1	194040	71049.9	79356.2	89166.7	47042	88182.9	69296.8	118702	73875.5	328600	58293.2	57118.2	53794.8	0.64_135.0290m/z	C01620	C01620	C4H8O5	M-H	38	0	-6.44729	97.5454781942674	Threonate; L-Threonate; (2R,3S)-2,3,4-Trihydroxybutanoic acid;	-	-	-	135.029	-	0.640517	1
NEG000962	110619	63759.1	96311	87069.1	113902	63018.8	96453	73868.8	49963.6	50034.3	38618.1	35906.8	83530.7	62634	60105.1	53033.6	35040.1	39137.7	42603.1	88041.4	26675.1	48496.6	44701.9	27531.9	50028.4	60077.2	44952.4	40173.1	67256.4	33107.9	43706.4	34945.7	0.64_157.0358m/z	C02350	C02350	C4H6N4O3	M-H	38.5	0	-5.47239	98.8157981751362	(S)-Allantoin; (S)(+)-Allantoin;	-	-	-	157.036	-	0.640517	1
NEG000967	1.59241e+06	1.41513e+06	1.65399e+06	2.01702e+06	2.23981e+06	1.44678e+06	2.0945e+06	1.5255e+06	1.94828e+07	1.05089e+07	1.72864e+07	2.17371e+07	1.03367e+07	8.60838e+06	1.12015e+07	7.20478e+06	1.20223e+07	1.26888e+07	1.7458e+07	1.00625e+07	2.09785e+07	8.90009e+06	2.0251e+07	1.79283e+07	1.66719e+07	1.51307e+07	1.30842e+07	2.27231e+07	1.25705e+07	1.5829e+07	1.56927e+07	1.77215e+07	0.64_195.0503m/z	C15930	C15930	C6H12O7	M-H	43.3	20.9	-3.74364	99.7571191943005	L-Galactonate; L-Galactonic acid;	-	-	-	195.05	-	0.640517	1
NEG000968	671.342	1915.03	5258.48	11180.3	13375.1	35404.6	4110.53	2847.53	20382.1	27255.7	64446.6	170568	427.255	34783.2	88153.5	13459.8	14870.1	38570.1	1495.74	27828.6	65791.6	1836.65	179544	39283.4	35739.9	58432	24735.6	143153	80108.8	121360	87122.7	16693.1	0.64_198.0561m/z	C19473	C19473	C12H9NO2	M-H	38.5	0	0.0767728	92.8233217803992	4-Nitrobiphenyl; 4-Nitro-1,1'-biphenyl;	-	-	-	198.056	-	0.640517	1
NEG000970	138352	117827	149919	117919	152571	122175	183658	152974	102495	91086.1	98881.5	109850	133480	108346	118482	90120.2	108008	87885.1	96833.4	107756	103206	91995.9	113961	90581.4	89376.2	115367	76556.4	96225.6	85212.7	97633.4	98268.8	106156	0.64_205.0342m/z	C05662	C05662	C7H10O7	M-H	53.5	78.5	-5.93981	95.6194627880026	Homoisocitrate; 3-Carboxy-2-hydroxyadipate; (-)-1-Hydroxy-1,2,4-butanetricarboxylate; (1R,2S)-1-Hydroxybutane-1,2,4-tricarboxylate; (-)-threo-Homoisocitrate;	-	-	-	205.034	-	0.640517	1
NEG000972	26084.3	21958.4	24833.3	25061.1	31939.5	22627.2	30949.3	21188.8	15277.3	13014.6	15903	13328.2	21178.6	14429.5	22344.1	18924.6	12474.9	14589.7	14415.3	17055.8	14996.6	16244.5	16075.5	8792.52	10433.6	16904.3	14935.9	15334.8	23032.7	15136.2	14426	16766.6	0.64_221.0658m/z	C02655	C02655	C8H14O7	M-H	40.9	15.4	-4.09384	93.8154443193423	6-Acetyl-D-glucose;	-	-	-	221.066	-	0.640517	1
NEG000974	2.34649e+06	1.96692e+06	2.32721e+06	1.74173e+06	2.27753e+06	1.87272e+06	2.28926e+06	2.33495e+06	1.64167e+06	1.6016e+06	1.60071e+06	1.66427e+06	2.36419e+06	1.75121e+06	1.82457e+06	2.00597e+06	1.76521e+06	1.5359e+06	1.60076e+06	1.99091e+06	1.74818e+06	1.54402e+06	2.15947e+06	1.61179e+06	1.75293e+06	1.9075e+06	1.52539e+06	1.57628e+06	1.51529e+06	1.63027e+06	1.82685e+06	1.6779e+06	0.64_223.0453m/z	C19272	C19272	C8H8N4O4	M-H	37.4	0	-8.8605	96.9529351773004	Nifuradene; 1-[(5-Nitrofurfurylidene)amino]-2-imidazolidinone;	-	-	-	223.045	-	0.640517	1
NEG000976	63826.7	57530.3	63427.8	52541.3	64606.4	45867.8	43546.5	55527.8	46678.1	44546	47868.2	38965.4	55178.1	35867.4	42499.7	54655.5	43258.3	50787.3	37264.7	58079.6	44570.8	40493.4	42508	37778.4	37158.3	51391.3	47671.6	30846.3	40493.6	48282.3	39527.1	47496.7	0.64_227.0221m/z	C16457	C16457	Ra[228]	M-H	18.4	0	-7.28358	0	Radium-228;	-	-	-	227.022	-	0.640517	1
NEG000981	24568.9	14478.7	25554.9	17767	23041.2	9327.52	30006.2	19214.5	14376.4	14926.9	9930.15	10242.4	18198.2	16088.3	13029.9	15657.6	11845	8718.7	10614.1	18081.2	10471.7	9407.15	9899.16	7076.49	10907.6	13664.3	8569.58	9300.32	14921.3	7365.03	11151.2	8359.82	0.64_255.0059m/z	C21320	C21320	C11H8O5	M+Cl	51.2	69.2	-3.03169	90.2989671395333	3,6,8-Trihydroxy-2-naphthoate; 3,6,8-Trihydroxy-2-naphthoic acid;	-	-	-	255.006	-	0.640517	1
NEG000984	11267.6	7098.06	10324.8	10352.4	15496.7	6251.48	7861.52	6040.25	6536.9	8082.91	5869.65	4851.16	9690.55	5525.27	7178.17	5684.45	4215.31	7072.62	6464.99	12265.9	4287.35	4832.39	9470.69	3001.83	6853.56	9353.73	8271.74	6013.12	10333.4	4899.66	3888.32	3846.7	0.64_261.0020m/z	C18979	C18979	C6H15O5PS2	M-H	36.7	0	-2.36202	86.3928694729408	Demeton-S-methylsulphon;	-	-	-	261.002	-	0.640517	1
NEG000986	13050.8	11475.3	14161.6	13225.4	12745.2	9680.47	13599.6	7932.65	4659.44	6413.33	6380.25	7181.78	10948.6	8975.67	11472.2	10932.4	5180.31	3670.81	4375.8	8918.23	4787.16	4068.14	8394.98	3597.29	4704.02	7223.39	9785.8	4733.81	1014.02	6777.34	7223.05	4929.72	0.64_271.0479m/z	C19717	C19717	C11H12N2O4	M+Cl	37.3	2.95	-5.25524	89.5390687127646	N,N-Dihydroxy-L-tryptophan;	-	-	-	271.048	-	0.640517	1
NEG000987	16639.2	22054.5	31269.5	26314	20372.6	16816.6	26357	13514.1	13223.7	11942	6957.97	12117.2	14021.9	10767.2	8859.91	8718.86	10957.4	9460.32	8531.91	11026	6564.7	12891.5	16361.2	7183.85	13041.1	9461.79	15309.8	7487.32	11178	5033.48	11487.8	9038.68	0.64_273.1195m/z	C03296	C03296	C10H18N4O5	M-H	33.9	0	-3.45786	73.3302331586878	N2-Succinyl-L-arginine; (2S)-2-(3-Carboxypropanoylamino)-5-(diaminomethylideneamino)pentanoic acid;	-	-	-	273.119	-	0.640517	1
NEG000989	18347.7	10880.3	11801.6	22150.2	14435.6	12717.1	12571.7	16575.6	18243.2	9159.75	15938.2	11300.1	14307.5	13985.4	16316.4	19540.1	15183.2	14065.2	16946.1	15120.7	8947.65	7847.27	21277.9	14489.7	14731.5	16625.9	10882.2	11089.9	7334.7	12857.4	14227.2	11751.2	0.64_282.9331m/z	C04323	C04323	C9H6Cl2O4	M+Cl	28.6	0	-2.42311	46.0954659409709	3,5-Dichloro-4-hydroxyphenylpyruvate;	-	-	-	282.933	-	0.640517	1
NEG000991	34519.7	31698.5	33692.6	36553.6	45840.8	27671.9	47465.1	29922.5	70130.9	57082.7	30548	46860.6	45203.5	59199.4	20735.4	54003	58545.3	45851.2	97252.1	67349.9	78144.2	76165.9	28139.6	50346.6	57070.5	31492.2	31879.1	33617.1	153963	70087.7	59452.8	25792.6	0.64_289.0881m/z	C14213	C14213	C19H14O3	M-H	29.5	0	3.88143	51.8966153198246	Aurin;	-	-	-	289.088	-	0.640517	1
NEG000998	17737.1	9137.6	18393.6	15697.9	18548.6	14389	15401.8	14253	11125.2	9710.96	8642.03	12568.2	15375.7	14405.7	7526.26	12164.6	11135.4	10759.1	9886.43	17325.9	7518.69	8664.68	10625.4	7401.18	8872.55	12879.6	9824.28	8159.63	9833.72	6554.51	6353.77	6450.86	0.64_327.0931m/z	C11163	C11163	C18H16N2O2	M+Cl	36.4	0	8.79014	91.9117671924332	N-(2-Methoxyphenyl)-N'-(2-naphtyl)urea; INF271;	-	-	-	327.093	-	0.640517	1
NEG001000	215912	57663.6	67998.1	53837.2	82407.4	60675.6	67282.2	80633.7	85541.4	83797.5	135871	115607	114231	112940	94489.3	116755	147287	82126.1	107117	114828	122390	66949.3	92565.1	82301.6	121838	124681	106784	99811.1	78231.1	145699	88206.6	123918	0.64_340.0996n	C05731	C05731	C12H20O11	M-H, M+Cl	46.7	44.9	-2.96451	91.8520623234332	3-Ketosucrose; 3-Dehydro-alpha-D-glucosyl-beta-D-fructofuranoside;	-	-	-	375.068	340.099553226473	0.640517	1
NEG001003	8265.05	3581.65	4454.21	4043.12	4151.87	5220.6	7835.99	7195.41	16395.6	6462.49	7163.85	6993.36	6650.02	5395.76	6565.41	3458.56	5507.13	5132.68	7402.51	6802.55	6361.57	2715.35	5945.97	3742.06	10095	9873.08	5028.79	5470.32	3845.52	5441.27	4982.45	5939.56	0.64_349.0830m/z	C17404	C17404	C16H18N2O5S	M-H	33.1	0	-9.75749	76.1720399574559	Penicillin X;	-	-	-	349.083	-	0.640517	1
NEG001004	13959.2	12900.6	21093.2	14848.9	19139.6	8205.96	17019.2	11326.7	17852.1	18349	13591	9744.02	23541	15271.5	11812.2	11507.9	12064.2	15249.7	16157.2	31424.4	8360.95	16409.7	16641.8	8674.03	11796.3	19467.2	16650.4	13552.3	28067.1	10489.9	14560.6	14148	0.64_351.0734m/z	C11584	C11584	C16H16O9	M-H	37.9	0	3.48568	93.6503910314033	4-Methylumbelliferone glucuronide; 4-Methylumbelliferyl glucuronide;	-	-	-	351.073	-	0.640517	1
NEG001005	12502.9	21889.1	34027	22515.3	18709.9	2664.64	6239.33	4551.64	23198.7	15111.7	13628.3	6101.55	10580.6	4263.72	6514.49	2832.45	4788.43	15599.7	12250.6	11716.6	2455.7	3024.97	6011.52	1470.38	21322.2	18016.6	12062.8	6808.33	9329.79	3014.54	3078.85	6048.14	0.64_353.0359m/z	C18485	C18485	C15H14N2O4S	M+Cl	36.2	0	-2.90206	84.658382803461	Pyriftalid;	-	-	-	353.036	-	0.640517	1
NEG001010	33518.6	18294.4	21920.9	32854.2	26277.7	26736.1	35662.2	20059.1	31332.5	21396	53228.8	24110.2	35349.9	26347.9	25767.4	31243.6	38887.6	38414.1	50401.3	53685.9	38321	25307.4	46474.5	35742.4	46923.8	38747.7	62320.5	36966.9	30296.2	39594.9	37742.9	54466.8	0.64_363.0433m/z	C18519	C18519	C15H18Cl2N2O2	M+Cl	26.8	0	-2.07227	36.6494224108554	Fenoxanil;	-	-	-	363.043	-	0.640517	1
NEG001014	29599	26460.5	46492	46269.3	38459.3	29589.8	42046.2	40723.4	36869	25343.5	27256.4	37010.7	31083.3	32201.5	27999.1	32659.9	25893.1	18478.4	34974.7	30340.2	30484	28974.4	27442.9	15026.8	21274	20527	27827.6	17237.2	29785.3	18123.6	18102.2	24747	0.64_416.1452m/z	C10359	C10359	C19H27NO7	M+Cl	31	0	-7.71572	63.5795245106689	Petasitenine;	-	-	-	416.145	-	0.640517	1
NEG001023	121700	116172	127622	136549	156838	166878	112908	143924	119410	139287	142625	89553.4	117097	150055	166356	123871	91701.4	223538	205792	229532	179478	137701	135155	98961.3	142187	133915	182391	174571	331570	177003	141646	179527	0.64_472.9911m/z	C11123	C11123	C19H16Cl2N2O4S	M+Cl	29.6	0	2.15624	50.7591800754132	Pyrazolate; 4-(2,4-Dichlorobenzoyl)-1,3-dimethyl-5-pyrazolyl p-toluenesulfonate;	-	-	-	472.991	-	0.640517	1
NEG001024	550766	168918	1.01312e+06	1.22465e+06	1.04683e+06	694770	547624	322444	373159	856302	791372	1.17299e+06	1.37201e+06	1.13201e+06	404094	486906	417042	435578	2.12745e+06	4.37509e+06	2.28254e+06	670509	461585	615370	863773	1.37062e+06	2.91248e+06	3.66153e+06	2.89363e+06	755349	751201	566632	0.64_475.0285m/z	C10951	C10951	C20H16ClF3N2O2S	M+Cl	32.5	0	3.97569	67.1394882518881	N-(4-Chloro-3-methyl-5-isothiazolyl)-N-methyl-2-[p-[(alpha,alpha,alpha-trifluoro-p-tolyl)oxy]phenyl]acetamide; ITOPA;	-	-	-	475.028	-	0.640517	1
NEG001025	33012.8	23182.8	26760.1	27602.7	31799.6	29118.5	19458.3	22468.8	30381.6	33713.5	45966.7	39440.2	39151.9	27662.1	25129.5	26110.8	35475.1	33806.3	43691.3	51493.5	38228.2	22478.7	38096.9	32902.8	39997.4	42856.4	41782.4	37856.7	34193	32014	34823.1	36146.1	0.64_478.9794m/z	C13962	C13962	C15H15Cl2N2NaO8	M+Cl	29.5	0	-0.620258	48.1520957998047	Chloramphenicol sodium succinate;	-	-	-	478.979	-	0.640517	1
NEG001026	36260.8	29004.7	39516.5	37296.7	39947.6	26531.4	23556.3	22166.2	42538.4	32827.9	45529.4	49437.5	38727.8	31343.2	27039.2	29258.8	36556.1	37948.9	44085.7	43939.7	40488.7	26442.3	37599.6	30903	43370.7	48971.7	42964.1	43204	34525.2	24357.9	33829.1	34825.8	0.64_480.9849m/z	C00459	C00459	C10H17N2O14P3	M-H	32.2	1.17	6.10251	66.9884453636027	dTTP; Deoxythymidine triphosphate; Deoxythymidine 5'-triphosphate; TTP;	-	-	-	480.985	-	0.640517	1
NEG001038	42271.3	30815.5	37135	29547.7	47295.8	32987.2	43686.7	37331.8	31571.4	30309.9	36352	28414.2	33581.6	31854.9	33025.8	33776.7	32627.6	34402.5	32967.9	45272.1	19260.2	24810.3	32901.3	25509.5	35174.9	33542.2	29253.5	20615.6	20412.2	23791.5	29745	30642	0.64_586.9394m/z	C03614	C03614	C10H16N4O17P4	M-H	33.6	0	0.993982	69.0209740067021	Inosine 5'-tetraphosphate;	-	-	-	586.939	-	0.640517	1
NEG001050	11160.9	5862.86	2056.97	1129.45	6327	3522.53	4783.29	2112.45	7726.37	6439.3	6250.58	5839.49	7665	3017.82	1557.64	5223.87	8347.75	9769.76	7479.52	7590.41	4595.03	5079.12	4139.76	4948.24	10075.6	5336.89	7150.58	4006.15	4243.17	4345.63	5612.92	5145.01	0.64_716.9972m/z	C18520	C18520	C23H22F7IN2O4S	M+Cl	32.3	0	6.58627	69.164365523881	Flubendiamide;	-	-	-	716.997	-	0.640517	1
NEG001061	62239.7	67551.9	66304.5	81347.8	87401.2	52630.1	112736	71381.4	41828.9	80300.4	55599.8	45299.9	45926.8	42186.2	89467.8	38222.3	48585	29458.4	25260.5	22194.8	30817.3	32687.3	37529.4	27042.9	18601.8	54061.9	36195.4	34390.2	5238.45	36758.1	28849.8	47565.1	0.65_221.0293m/z	C21044	C21044	C7H10O8	M-H	44.5	34.7	-4.52376	92.9611487063079	3-Deoxy-lyxo-heptulosaric acid; 3-Deoxy-D-lyxo-hept-2-ulopyranosaric acid;	-	-	-	221.029	-	0.6548	1
NEG001065	72466.2	176190	105763	132828	210597	134576	212517	149285	134684	76172	100850	92627.3	91711.9	96827.5	153136	81392.3	101784	122389	71552.5	62706.6	82069.8	84202.5	117515	82847.2	67758.8	66761.8	68467.4	96223.9	145799	85353.9	44410.9	111243	0.65_371.1192m/z	C03032	C03032	C20H20N2O3	M+Cl	35.8	0	7.21349	87.2525671410927	Cyclopiazonic acid; alpha-Cyclopiazonate; alpha-Cyclopiazonic acid; CPA;	-	-	-	371.119	-	0.6548	1
NEG001067	5.83938e+06	6.06542e+06	4.06326e+06	3.43092e+06	4.19312e+06	6.54283e+06	3.07895e+06	5.23964e+06	4.15222e+06	3.14525e+06	5.3902e+06	3.99682e+06	5.00442e+06	4.21842e+06	4.59643e+06	6.19061e+06	5.20907e+06	4.69356e+06	5.02649e+06	3.65771e+06	4.52212e+06	4.64569e+06	4.20609e+06	5.07699e+06	4.42277e+06	4.33384e+06	3.48142e+06	3.57215e+06	3.60223e+06	5.10182e+06	4.88212e+06	5.61382e+06	0.65_379.0836m/z	C12373	C12373	C21H16O7	M-H	37.3	0	3.35379	90.5849370876923	Tetracenomycin F1 methylester;	-	-	-	379.084	-	0.6548	1
NEG001072	466051	635460	501532	553669	480734	487647	589208	803741	586396	516585	426989	622739	707113	560211	1.4261e+06	591794	675305	546294	425694	537865	620123	617400	632521	633788	503441	411860	367048	636240	313424	657952	709211	485347	0.65_527.1365m/z	C10234	C10234	C30H24O9	M-H	36	0.0866	3.39169	83.7915481816068	Mahuannin D; ent-Apigeniflavan-(2alpha->7,4alpha->8)-epiafzelechin;	-	-	-	527.137	-	0.6548	1
NEG001082	1.09334e+06	929254	975028	1.36842e+06	1.45416e+06	1.51536e+06	2.10451e+06	1.53867e+06	1.10205e+06	933369	1.85047e+06	1.42868e+06	754387	1.28421e+06	1.38281e+06	984219	1.44087e+06	1.0035e+06	807327	715000	711734	901512	745979	762563	623098	1.29936e+06	984523	805010	596735	1.02387e+06	796127	1.03018e+06	0.67_609.1873m/z	C10644	C10644	C34H30N2O9	M-H	38	6.9	-0.94992	84.018210235707	Atalanine;	-	-	-	609.187	-	0.6692	1
NEG001086	329809	476093	324244	136043	419147	358655	143372	155937	481640	526487	396769	131073	487091	308094	347830	541696	285442	1.0242e+06	594793	967884	631056	640048	901926	598029	1.0946e+06	475919	728881	505696	1.03338e+06	574714	868137	647022	0.68_1092.3518m/z	C16180	C16180	C41H70N7O17P3S	M+Cl	38.5	27.7	5.89629	71.3982738249052	(11Z,14Z)-Icosadienoyl-CoA; (11Z,14Z)-Icosa-11,14-dienoyl-CoA;	-	-	-	1092.35	-	0.68365	1
NEG001091	426512	406140	436651	409363	429688	386224	438867	468213	259579	264905	394866	318814	284268	388385	479788	304909	445585	201289	225328	212322	216288	235363	250734	228390	196273	329137	331854	224830	158640	301149	238125	299356	0.68_281.0874m/z	C20570	C20570	C10H18O9	M-H	49.3	58.4	-1.59358	90.0885598847559	alpha-1,5-L-Arabinobiose;	-	-	-	281.087	-	0.68365	1
NEG001093	102148	58728.6	90224.8	51044.7	56621.7	60676.4	119267	81749.4	53806.2	42953	53436.7	74136.2	72021.6	46593	47700.1	72842.4	69824.1	10514.7	23150.9	32678.6	48072.4	40818.8	42671	42053.1	9627.98	53432.8	26989.1	32006.1	30591.4	66911.6	60638.8	62211.6	0.68_291.0827m/z	C06975	C06975	C9H23NO3PS+	M+Cl	39.5	5.7	-1.43278	93.7122641522357	Echothiophate;	-	-	-	291.083	-	0.68365	1
NEG001102	113504	137342	118386	135505	162137	120173	146303	146055	106869	54716.8	100394	152260	97660.3	89825.5	140601	109931	65811.6	47218	72894.7	53428	69126.1	56726.5	91775	72511.2	46355	69536.5	79651.3	72382.2	67535.2	76119.2	65478.1	91804.4	0.68_517.1639m/z	C12666	C12666	C25H31NaO8-2	M+Cl	35.5	0	5.92495	84.5004249090867	Prednisolone sodium succinate;	-	-	-	517.164	-	0.68365	1
NEG001107	579501	618163	590399	604813	601970	593864	627323	687282	607210	589539	558233	628585	745025	723132	659510	696960	547550	643125	692066	702242	732848	626969	683873	621543	585169	591168	653279	604754	814726	620917	686145	630132	0.68_557.1825m/z	C11662	C11662	C25H34O14	M-H	36.7	7.85	-9.12649	85.9340881047564	7-Epiloganin tetraacetate;	-	-	-	557.182	-	0.68365	1
NEG001121	69642.1	47135	51267.9	71432.9	129281	49028.5	27749.9	110200	31537.1	37340.2	54331.1	17248.3	77558.5	34202.6	77660.3	55686.8	51104.3	22416.8	34096.9	26122.6	63731.2	16222.7	34352	33483.9	9044.88	25469.6	25180.3	26160.8	16871	49366.7	23395.8	19019.5	0.70_145.0135m/z	C06316	C06316	C5H6O5	M-H	37.9	0	-5.39563	95.7428968296075	Dehydro-D-arabinono-1,4-lactone; (5R)-3,4-Dihydroxy-5-(hydroxymethyl)furan-2(5H)-one;	-	-	-	145.013	-	0.6985	1
NEG001146	1.55699e+06	1.3031e+06	1.44233e+06	1.30345e+06	1.82376e+06	1.49977e+06	1.83817e+06	1.21497e+06	1.89061e+06	2.55375e+06	1.74468e+06	1.77294e+06	1.47319e+06	1.84761e+06	1.25674e+06	1.44046e+06	1.60496e+06	3.58497e+06	1.81818e+06	3.79667e+06	1.79409e+06	2.01201e+06	2.29673e+06	1.92813e+06	3.21219e+06	2.11511e+06	2.74275e+06	1.96571e+06	3.21248e+06	1.73746e+06	2.51279e+06	1.78513e+06	0.72_115.0029m/z	C02150	C02150	C4H4O4	M-H	43.9	27.7	-6.96355	99.8686612076127	Formylpyruvate;	-	-	-	115.003	-	0.722783	1
NEG001148	60862.5	82617.4	76963.6	102117	107208	56247.9	124158	85085.7	81393.7	115269	84486.6	92360.9	92518.8	94594.6	127548	65863.1	86013.4	68909.5	63351.7	54623.6	71738	58950.9	74612.9	56318	65282.1	78496.3	56178.2	84733.8	65601.5	59105.4	52769.1	72596.5	0.72_129.0546m/z	C14530	C14530	C6H10O3	M-H	43.9	30.8	-8.24894	97.6368614940657	2-Hydroxyethyl methacrylate; HEMA;	-	-	-	129.055	-	0.722783	1
NEG001150	17993.5	28561.3	28947.2	41214.6	31732.9	15850.7	30455.8	26599	12809.3	24883.2	13074.4	24212.9	7070.26	9886.88	25864.6	7072.29	9776.18	11188.9	7113.26	5696.55	7342.82	5327.78	12265.9	5445.64	10255.1	10167.5	23834.7	9262.97	7077.59	5325.67	4585.51	11346.3	0.72_171.0288m/z	C18318	C18318	C7H8O5	M-H	40.9	13	-6.10971	98.4599493994531	cis,cis-2,4-Dihydroxy-5-methyl-6-oxo-2,4-hexadienoate;	-	-	-	171.029	-	0.722783	1
NEG001153	2.06452e+06	1.5691e+06	936978	1.43173e+06	2.5981e+06	1.33296e+06	4.24947e+06	1.54651e+06	4.17795e+06	4.51555e+06	3.5417e+06	2.77894e+06	4.37439e+06	4.10085e+06	1.99013e+06	3.93279e+06	7.1418e+06	5.31753e+06	9.16572e+06	6.1774e+06	3.6499e+06	7.68217e+06	1.56586e+06	3.44644e+06	4.05492e+06	3.09038e+06	2.87682e+06	3.22323e+06	8.91938e+06	4.24165e+06	5.15704e+06	1.40802e+06	0.72_383.1190m/z	C09241	C09241	C21H20N2O3	M+Cl	35.8	0	6.42742	86.1841388259995	Serpentine; Serpentine (alkaloid);	-	-	-	383.119	-	0.722783	1
NEG001170	26305.2	17182.7	25850.5	32190.3	31755.1	31338.5	62706.8	33259.6	31187.4	35538.9	35877.6	38935.8	28997.2	33115	37303.9	23185.9	31858.4	32528.9	19996.7	35070	24099.6	23121.8	34138.9	29943.7	27032.9	25427	27563.8	27828.3	30859.1	28758.4	32893.7	29989.5	0.74_276.0271n	C04485	C04485	C14H12O2S2	M-H, M+Cl	37.2	0	-2.81757	89.3452877860035	5-(4-Acetoxybut-1-ynyl)-2,2'-bithiophene;	-	-	-	275.02	276.027093894781	0.737083	1
NEG001175	23869.8	14423.6	23007.9	16702.6	37107.4	31386.7	83307.2	28164.5	31315.1	58749.4	43488.2	48530.2	21216.1	40590.2	19062.2	15389.9	40754.1	72321.1	18952.2	68938.6	16834	40647.6	42377	31070	56614.5	45870.5	47521.2	32859.2	60743.2	30446.4	50642.5	26639.8	0.74_304.9920m/z	C08050	C08050	C9H10N4O2S2	M+Cl	35.8	0	-7.00454	86.89068453355	Sulfamethizole;	-	-	-	304.992	-	0.737083	1
NEG001178	18339.6	14587.9	19402.7	26762.2	39044	22467.4	60304.4	21855.2	21554.3	16847.1	22804.2	53110	11076.1	16583.7	25446.9	11213.6	18527.6	22024.3	10317.6	11794.6	7791.74	13198.5	26257.3	13310.7	13519.5	17807.7	24007.4	23168.8	23913.5	14454.6	11911.6	18309.6	0.74_363.0340m/z	C00655	C00655	C10H13N4O9P	M-H	38.7	0	-1.92136	95.7978899160872	Xanthosine 5'-phosphate; Xanthylic acid; XMP; (9-D-Ribosylxanthine)-5'-phosphate;	-	-	-	363.034	-	0.737083	1
NEG001187	11642.8	11913.1	9184.89	17510.1	11496.6	16019.3	52629.6	29653.9	35491.9	45283.7	14180.6	20195.3	14218.7	18472.9	18406	38158.5	12686.5	6751.41	5831.32	5151.89	11078.7	9464.29	10027.1	5487.01	15442.4	14220.5	6252.53	15661.2	4744.26	9075.51	13614.2	9490.81	0.74_465.0283m/z	C08160	C08160	C18H14F4N2O4S	M+Cl	36.8	0	-4.92566	89.4662065968602	Bicalutamide;	-	-	-	465.028	-	0.737083	1
NEG001190	681870	772337	722324	602602	471520	668747	790669	597216	590764	514853	567179	480167	773350	534467	638863	813516	931432	705428	780648	849513	789168	879132	779534	694162	983864	843247	679230	757916	644048	1.01996e+06	1.21479e+06	868979	0.74_481.1318m/z	C09775	C09775	C22H26O12	M-H	37.3	4.02	-6.85865	90.2413599378808	Catalposide;	-	-	-	481.132	-	0.737083	1
NEG001192	55392	42329.1	57835.1	76815.6	67406.7	83326	112329	93106.1	55452.8	45585.8	79231.8	92983.4	50064.4	68215.8	66338.7	56125	59524.1	41656.7	38160.7	35894.6	34721.7	46398.4	47196.6	50601.6	18851.6	51885.7	31787.6	45853.4	42300.4	53316.9	34568.3	53662	0.74_523.0374m/z	C04508	C04508	C3H9O6P.[C9H17O10P]n	M+Cl	19.6	2.16	-3.35773	-	alpha-D-Glucosylpoly(glycerol phosphate);	-	-	-	523.037	-	0.737083	1
NEG001194	296331	207337	213165	305367	250055	223830	314133	308383	274230	391746	295281	353979	243025	325381	266644	265831	313309	262950	195345	265014	392384	291825	212672	259420	187108	237207	203023	303586	150033	299827	216909	283098	0.74_551.0598m/z	C12447	C12447	C16H26N2O13P2	M+Cl	35.8	5.08	-1.20453	75.4049630725498	dTDP-beta-L-rhodinose;	-	-	-	551.06	-	0.737083	1
NEG001210	26347.6	7056.27	27100.4	36505.2	26839.8	33462	37308.6	31153.5	13248.2	21698.4	39225.2	41836.8	5789.65	30435.5	26609.1	21522.7	27047.4	5804.95	22652.3	8887.5	14792.5	22109.5	33484.6	23512.7	25166	25051.1	27868.8	20821.5	26266	24830	22248.1	30432.7	0.74_951.1826m/z	C00748	C00748	C42H44FeN4O16	M+Cl	19.8	0	3.31397	3.03689861347538	Siroheme;	-	-	-	951.183	-	0.737083	1
NEG001213	82303.2	75539.6	86586.2	69520.5	69951	77831.1	86690.8	61251.8	135913	189614	99973.6	84945.1	88444.8	128779	69878.6	88213.3	108720	141084	118362	183567	115057	122874	90509.9	121746	150302	120301	151373	144677	127072	105402	126129	97833.1	0.75_130.9978m/z	C03981	C03981	C4H4O5	M-H	39.2	5.5	-6.26272	97.7082370298898	2-Hydroxyethylenedicarboxylate; enol-Oxaloacetate; enol-Oxaloacetic acid; 2-Hydroxybut-2-enedioic acid;	-	-	-	130.998	-	0.751367	1
NEG001229	64680	69086.4	86549.4	135639	116680	89749.9	101689	105842	37045	34116.9	69949.7	89463.6	51061.8	46499	130626	30377	37791.9	24103.1	31185.6	18540.3	36035.7	35082.6	36619.8	31626.1	8837.25	53890.9	39236	75247.7	17953.5	42315.7	16085.8	43746.8	0.75_940.2748m/z	C18802	C18802	C35H52N7O19P	M+Cl	35.4	8.75	-0.148561	68.6103458986578	Tetrahydrosarcinapterin; H4SPT; 5,6,7,8-Tetrahydrosarcinapterin;	-	-	-	940.275	-	0.751367	1
NEG001240	599199	477242	574718	593763	638937	614169	387208	552980	367560	245162	551549	499156	450730	462179	479006	559248	445345	336969	452715	304605	407218	324261	452008	380318	352331	447083	354729	392922	491968	458974	359101	464162	0.78_471.0748m/z	C08124	C08124	C21H21N2NaO5S	M+Cl	37.5	0	-3.43955	91.3632250265446	Nafcillin sodium;	-	-	-	471.075	-	0.779933	1
NEG001267	165105	146551	152393	143292	140037	140056	106593	143870	100335	113012	167917	139977	165557	132985	110198	173889	158041	104362	146549	136682	144645	141457	153788	137655	135366	154678	74056.8	113398	150702	140650	150533	121612	0.85_839.2235m/z	C01274	C01274	C31H45N6O17P	M+Cl	37	8.92	-4.65089	81.6434855210582	5-Formyl-5,6,7,8-tetrahydromethanopterin; 5-Formyl-H4MPT;	-	-	-	839.224	-	0.851367	1
NEG001283	14019.3	24954.4	14408.4	22091.2	33868.3	12385.5	29133.5	26929	16086.9	12075.9	12884.3	13800.2	14460.3	13168.6	25754.8	9145.31	10459.4	9756.73	8395.05	10590	16434.6	18263.2	17877.2	7769.89	7362.7	9008.69	8944.12	9192.67	21302.7	11342.4	9783.37	10923.5	0.89_201.0030m/z	C05364	C05364	C7H6O7	M-H	38.3	0	-5.31351	97.8108388254611	4-Carboxy-2-oxo-3-hexenedioate;	-	-	-	201.003	-	0.894233	1
NEG001291	6573.56	3164.59	1786.51	8497.94	13409.8	1004.12	8104.31	2368.65	56690.9	176721	8279.45	53569.9	11761.2	111561	9042.05	8542.72	25600.4	30402.2	66708.5	30058.4	23070	48576.2	9994.79	20286	25378.1	9238.1	11765.3	14338.6	151974	56374.3	21615.1	14679.8	0.92_124.9907m/z	C19177	C19177	C2H6O4S	M-H	37.3	0	-5.66812	93.000660792155	Dimethyl sulfate;	-	-	-	124.991	-	0.9228	1
NEG001308	236070	386727	352232	288643	280340	237131	260370	208178	278339	317757	221211	296684	329777	399197	360871	249272	311845	390843	285870	358816	265740	289020	329376	340336	345218	202177	422344	226883	472401	220470	272246	226810	0.94_515.2150m/z	C21267	C21267	C19H36N4O10	M+Cl	38.4	13.6	5.05443	83.9935382262368	6'-Oxogentamicin X2;	-	-	-	515.215	-	0.937083	1
NEG001313	68001	50684	66063	76721.9	78659.8	71442	101881	79615.5	67832.2	53971.1	65724.6	95606.8	45181	66895	74141.7	59006.6	53737.7	56043.8	46782.8	55709.2	44402.8	38933.7	55963	51271.8	42968	53715.3	56629.5	59867.7	54748.2	52671.2	45051.8	57456.7	0.95_272.9711m/z	C18819	C18819	C9H8ClNaO4	M+Cl	35.5	0	3.46176	81.8108090215442	Cloxyfonac-sodium;	-	-	-	272.971	-	0.951383	1
NEG001339	167921	162396	135954	179064	184982	152111	153097	169787	180908	121518	171376	148921	190429	141076	140950	201063	145079	158885	194573	158185	169879	151058	176496	174043	156997	153287	133424	137061	203450	142906	149062	156547	1.02_482.0345m/z	C04832	C04832	C13H26NO10PS3	M-H	28.5	0	-7.99241	51.5705943044057	Coenzyme M 7-mercaptoheptanoylthreonine-phosphate heterodisulfide; Coenzyme M-HTP heterodisulfide; CoM-S-S-CoB; N-{7-[(2-Sulfoethyl)dithio]heptanoyl}-3-O-phospho-L-threonine;	-	-	-	482.035	-	1.0228	1
NEG001352	27259.7	44856.6	21531	27789.7	23611.5	27063.3	6411.03	20586.9	24911.9	16343	28718.9	28808	58411.1	31844.8	21228	63656	28042	35256.8	58025	23089.4	33868.6	33060.3	67673	91352.2	20251.4	44488.8	27387	21349.9	56732.2	22344.6	22169.4	39616.3	1.04_593.1913m/z	C17905	C17905	C34H30N2O8	M-H	36.3	0	-2.80793	84.6029431100212	Cannabisin A;	-	-	-	593.191	-	1.0371	1
NEG001355	137777	148615	156831	107271	129632	128750	82500.2	91074.9	162009	270105	186867	124072	181068	174119	94989.6	180990	157328	514797	319709	477904	260510	391299	296095	366649	466268	273365	474137	259575	504569	248105	405268	347100	1.04_637.1821m/z	C05928	C05928	C25H30N8O10	M+Cl	37.5	4.56	6.99823	90.6103994043726	(6R)-10-Formyltetrahydropteroyldiglutamate; 10-Formyl-THF-L-glutamate; (6R)-10-HCO-H4PteGlu2;	-	-	-	637.182	-	1.0371	1
NEG001366	17741.6	16299.8	20651.8	17313.8	26526.4	19446.7	47806.7	31435.8	19410.5	25278.4	17498.2	21439.9	15845.3	17052.8	27124.8	18630.7	15290	11143.7	20546.4	13189.5	18285.9	24940.8	7027.2	16085.3	11715.4	23428.8	15352.6	26283.5	19594.6	20955.3	15148.9	22952.2	1.05_327.1290m/z	C16846	C16846	C19H20N2O	M+Cl	36.1	0	6.97158	88.4777346635227	Cinchonidinone; (8alpha)-Cinchonan-9-one;	-	-	-	327.129	-	1.05495	1
NEG001368	91106.6	83599.9	80219.7	93243.5	104565	106267	58772.2	93741.9	63132.4	38482.9	67129.1	61193.7	90730.7	68728.7	78950.4	101893	51421.2	65280.2	81566.8	74878.6	91933.7	58246.8	96501.8	73558.3	62543.2	62182.2	70206.9	69978.6	81526.6	73014.5	73176.2	88050	1.05_487.0390m/z	C18855	C18855	C15H14F3N5NaO7S	M-H	35.8	0	-0.168327	78.9663188946011	Flupyrsulfuron-methyl sodium;	-	-	-	487.039	-	1.05495	1
NEG001373	24794	30037.6	20519.3	29772.1	31729.1	29991.8	9673.13	25729.9	19404.4	9904.9	22441.9	26011.6	33282.8	26440.5	21762.3	39818.2	18715.2	19474.3	27866	16572.8	20210.6	14421.5	41415.9	33857.9	11521.6	22102.4	15900.1	12918.5	31154.3	13981.2	13957.3	18111	1.08_485.0579m/z	C10593	C10593	C20H22N2O6S2	M+Cl	34.8	0	-7.55607	82.4813258702743	Exserohilone;	-	-	-	485.058	-	1.07543	1
NEG001378	401584	545127	514763	492336	482290	508625	869864	572062	405121	390478	411846	462871	372817	432272	488362	363258	364789	397990	368042	345597	391417	460429	510835	390851	369067	384308	496433	315116	585577	318725	376313	455193	1.09_134.0464m/z	C06056	C06056	C4H9NO4	M-H	38.5	0	3.82436	97.082719697342	4-Hydroxy-L-threonine; Hydroxythreonine;	-	-	-	134.046	-	1.08973	1
NEG001384	4546.42	6867.37	3281.37	16097.7	13678.5	3479.2	12452.2	8348.42	5473.19	9142.37	4305.11	2557.35	2152.29	2990.81	13507.3	888.714	2595.31	2296.74	1355.3	120.424	881.569	1205.38	2748.89	264.076	344.909	4138.98	2350.31	1482.11	1746.39	524.32	1099.63	1955.98	1.09_189.0396m/z	C17695	C17695	C7H10O6	M-H	43.8	29.4	-4.61224	95.0713231036546	2-Keto-5-epi-valiolone;	-	-	-	189.04	-	1.08973	1
NEG001389	6881.87	12240.5	7516.46	9733.58	20759.3	6007.11	20327.3	16274.5	9249.82	6921.22	5487.2	7531.07	11170.1	9977.1	17920.8	6903.88	5019.51	10655.5	8256.88	20317.8	7384.7	7268.46	10442.3	6238.51	9145.98	7341.82	10872.1	9479.28	36041	7307.17	6632.15	11317.3	1.09_322.0436m/z	C18531	C18531	C16H15Cl2NO2	M-H	27.4	0	8.82184	46.6339995297064	Clomeprop;	-	-	-	322.044	-	1.08973	1
NEG001397	2872.92	4706.43	3516.17	2880.56	4170.74	3865.02	5011.52	3230.36	6709.95	8007.25	2874.1	5360.65	3436.25	8343.27	3899.19	4887.82	5618.36	5744.1	8356.72	6428.56	4480.53	6959.56	4251.91	5405.56	6039.11	3591.18	5685.75	3476.25	22202	5173.95	5984.74	3714.65	1.12_173.0923m/z	C01047	C01047	C7H14N2O3	M-H	38.5	0	-5.06633	98.5377099850275	N5-Ethyl-L-glutamine; L-Theanine;	-	-	-	173.092	-	1.1183	1
NEG001407	128151	112918	105633	83935.3	96608.4	101853	127326	147947	76379.3	103374	87850.4	130108	147997	126250	94053.4	126861	104656	71095.6	81087.3	82398.8	106005	75444.8	62632.2	79443.5	73364.2	119937	60394.7	83120.7	54653	114164	123187	90992.6	1.19_337.0770m/z	C19467	C19467	C24H14	M+Cl	35.5	0	-6.53211	84.82575288014	Naphtho[2,3-e]pyrene; Dibenzo[de,qr]naphthacene;	-	-	-	337.077	-	1.18973	1
NEG001408	28185.5	26327.2	26349.3	28488.3	20345	32988.5	26031.4	33557.8	39562.7	29320.9	33292.7	27575.6	35170.8	43165.5	27920.2	37887.2	28060.5	40180.3	39198	46198.5	35357.2	28707.8	42689.2	35892.6	36875.7	37451.5	39216.1	37759.3	29374.9	32955.3	32862.6	36136.3	1.20_201.9548m/z	C14437	C14437	C7H5NS2	M+Cl	39.3	22.4	-5.63371	80.8013447831349	2-Mercaptobenzothiazole; Captax;	-	-	-	201.955	-	1.20402	1
NEG001409	124147	104932	123967	90134.1	184758	112658	212361	166730	104922	155459	138731	124164	178272	174056	177840	116835	125814	186033	119204	214252	135085	133415	107248	113094	141974	169614	164347	133297	278226	141234	141429	138643	1.20_305.0159m/z	C13623	C13623	C15H15BrO2	M-H	28.2	0	-7.83192	49.8104360989742	Monobromobisphenol A; 3-Monobromobisphenol A;	-	-	-	305.016	-	1.20402	1
NEG001415	145945	100666	101429	94349.8	219410	96487	148856	131004	139109	105108	114024	93301.6	218450	105569	106663	153950	312544	135818	661080	322158	316131	564853	94502.5	235188	220390	86854	108139	192362	702645	555616	180177	103136	1.22_325.1132m/z	C20354	C20354	C12H22O10	M-H	37.9	0	-2.37991	92.3840664193463	3-O-alpha-D-Glucopyranosyl-L-rhamnopyranose; 3-O-alpha-D-Glucosyl-L-rhamnose;	-	-	-	325.113	-	1.2183	1
NEG001416	47091.5	43416.9	45166.4	45864.1	37917.6	50003.7	42974.4	49601.8	65186.1	50845.5	60178.1	51654	46606.7	49457	42720.6	58016.9	47498.7	62085.5	47919.8	58426.8	48319.9	45894.7	64043.9	57435.8	57851	55090.5	50638.3	49871.4	46661.2	46833	45212.1	60637.6	1.23_232.9865m/z	C14514	C14514	C10H6N2OS2	M-H	36.8	0	7.12183	92.1237845590485	Chinomethionat; Quinomethionate; 6-Methyl-2,3-quinoxalinedithiol cyclic S,S-dithiocarbonate;	-	-	-	232.987	-	1.2326	1
NEG001427	10474.6	10539.2	15163.9	7709.62	9543.71	10203.6	16386.5	8709.96	66274.7	63476.6	19236	15342.9	20285.4	53466.6	10276.4	14964.2	47636.3	73231.8	49712.7	142239	38237.7	69058.3	14437.1	44828.1	55409.4	42836.8	110138	72958.4	27494.1	23891.5	52212.7	16976.6	1.26_191.0877m/z	C19457	C19457	C15H12	M-H	35.9	0	5.37536	85.8156143329431	1-Methylphenanthrene;	-	-	-	191.088	-	1.26117	1
NEG001428	454963	345389	399304	390041	438958	412344	386635	391723	437837	385396	483490	422037	377716	423375	371935	411240	377892	441828	424674	456550	375246	342586	408198	400413	416862	426270	442614	410900	471931	402249	389670	427720	1.26_228.9428m/z	C14644	C14644	C7H7BrN2S	M-H	28	0	-5.44401	46.1102404735058	4-Bromophenylthiourea; N-p-Bromophenylthiourea;	-	-	-	228.943	-	1.26117	1
NEG001433	12614.7	8907.91	7967.61	13911.8	16006.2	7789.03	13291.7	11627.3	21850.6	23082.6	13122.3	10358.5	18973.6	14176.5	8914.48	16291	16162.5	24061.1	20427.7	30704.5	21074.5	21522.9	12635.2	17544.5	24274.6	13129.1	21128.3	19103.6	19150.1	18116.6	20258.4	15298.7	1.26_383.0445m/z	C11705	C11705	C17H12F4N2O2S	M-H	35.6	0	-9.84285	88.9296467226432	SC-58125;	-	-	-	383.045	-	1.26117	1
NEG001434	14988.8	12749.7	13200.2	11515.5	12160.4	12137.9	19824.9	11812.3	29679.2	44606.5	17447.1	11871.1	18847.5	27803.5	13324.3	18668.5	19005.5	29004.9	14589.7	49196.9	20238.4	26404.3	16131.9	17124.4	34690.7	24855.9	24423	32141.6	15993.5	17131.2	21854.3	14560.9	1.26_391.0314m/z	C11755	C11755	C13H16N2O8S2	M-H	34.5	0	9.76044	83.3249709408128	Epithienamycin E; MM13902;	-	-	-	391.031	-	1.26117	1
NEG001437	131873	110131	127604	105828	100273	135372	136242	90341.2	263800	297452	182150	155819	156757	200215	111209	138870	181940	240799	205257	321882	196436	213738	153716	202001	270852	210085	249424	251829	190659	188377	189848	153225	1.26_407.0044m/z	C13677	C13677	C14H17IN2O2	M+Cl	38.4	0	4.02208	96.753534612042	4-(N-Maleimido)benzyltrimethylammonium iodide; MBTA;	-	-	-	407.004	-	1.26117	1
NEG001444	29825.2	24168.9	23941.2	19736.6	25333.5	23255.2	21698.6	18848.2	44437.2	51284.7	25150.9	20914.8	32325.5	33874.4	19379.4	34155.4	35427.2	45366.9	31970.5	63789.9	44991.5	40699.3	35840.5	36943.2	45171.6	37980.3	39991.6	42279	26877.5	30168.7	37278.6	33736.7	1.26_508.9269m/z	C17162	C17162	C15H16Br2N4O4	M+Cl	22.1	0	7.80078	19.0479171454115	Aerophobin 1;	-	-	-	508.927	-	1.26117	1
NEG001461	350697	344095	727855	1.29269e+06	555104	497118	416795	673579	264782	488473	472329	395202	355555	788561	807862	503544	413094	344254	265125	213241	331506	264427	219896	524389	165656	301706	228942	318411	190442	383220	265103	239334	1.29_327.0717m/z	C16519	C16519	C14H16O9	M-H	39.7	3.26	-1.51731	97.1621276719296	2-Succinyl-5-enolpyruvyl-6-hydroxy-3-cyclohexene-1-carboxylate; 5-Enolpyruvoyl-6-hydroxy-2-succinylcyclohex-3-ene-1-carboxylate;	-	-	-	327.072	-	1.28975	1
NEG001464	382.459	539.507	345.503	823.171	662.199	361.735	2822.53	307.216	7224.37	2600.75	2090.81	13066.3	4184.31	12663.1	3842.71	5290.93	8329.3	5339.59	8384.4	5920.29	6752.35	4885.03	2733.06	5046.26	3421.97	6998.37	6309.44	17534.8	7576.89	13522	17079.1	9330.38	1.32_167.0202m/z	C00366	C00366	C5H4N4O3	M-H	38.6	0	-4.92757	98.6897632402995	Urate; Uric acid;	-	-	-	167.02	-	1.31832	1
NEG001489	615222	438064	562000	499227	557680	603859	576823	465504	951363	855555	1.01335e+06	885458	635064	800173	525863	638288	790299	938418	1.13528e+06	1.00468e+06	678995	790463	563281	772415	950093	939259	1.05777e+06	976307	1.01125e+06	871614	892066	785025	1.41_418.9546m/z	C18725	C18725	C9H22O4P2S4	M+Cl	33.9	0	-6.18077	76.4249140520294	Ethion;	-	-	-	418.955	-	1.4138	1
NEG001531	20010	20567.7	17210	16118.7	14701.9	23522	9359.52	17557.2	16046.1	14550	15584.8	15642.6	15365.6	14991.2	11099	18835.7	11113.1	12859.2	10558.2	7919.39	14867.5	11747.8	22014	14509.2	18174.8	12817.1	15244.2	13597.4	6191.16	15603	10324.4	13274.5	1.60_256.9017m/z	C02174	C02174	H4O7P2.[HO3P]n	M-H	19.4	0	-2.38824	-	Oligophosphate;	-	-	-	256.902	-	1.59953	1
NEG001537	1.14628e+06	1.85688e+06	1.83032e+06	1.54062e+06	1.54609e+06	1.58438e+06	2.66643e+06	1.57923e+06	1.77418e+06	2.16067e+06	1.22489e+06	2.05153e+06	1.42472e+06	1.75583e+06	1.48903e+06	1.31432e+06	1.34885e+06	1.82911e+06	1.67786e+06	1.3624e+06	1.56038e+06	1.78491e+06	2.01427e+06	1.60664e+06	1.67853e+06	1.29492e+06	2.16897e+06	1.4565e+06	2.8744e+06	1.14566e+06	1.69803e+06	1.60664e+06	1.61_243.0615m/z	C16745	C16745	C9H12N2O6	M-H	39	0	-3.29901	99.02293560864	Spongouridine;	-	-	-	243.061	-	1.61382	1
NEG001538	52822.5	5996.78	6878.79	8660.05	60968.1	6906.92	25520.2	22538.9	133890	58521.7	42682.8	39077.9	114080	66819.1	25769.8	100383	242068	80419.4	707543	319520	392465	511605	31227.6	210139	185470	24525.8	28453.6	199014	703262	570763	116566	46517.8	1.61_283.1024m/z	C01677	C01677	C11H16N4O5	M-H	36.5	0	-8.37574	91.7682728662212	Coformycin;	-	-	-	283.102	-	1.61382	1
NEG001539	5717.18	5820.99	5826.07	2922.02	3993.64	2546.62	1619.11	2906.85	3809.5	5044.68	3783.04	4481.22	1495.58	4549.14	2022.6	1594.14	3733.23	3194.92	4009.91	1401.87	2006.1	3169.38	2843.16	3099.38	6624.78	4682.11	3273.43	3231.19	1392.28	2459.47	2966.66	3465.4	1.61_99.0078m/z	C19524	C19524	C4H4O3	M-H	36.5	0	-9.4557	93.0340214595089	Succinic anhydride; Dihydro-2,5-furandione;	-	-	-	99.0078	-	1.61382	1
NEG001542	59002.9	78696.9	73323.8	97234.6	52817.6	44743.5	43018.8	82739.7	106085	49121.4	28331.9	57201.5	93988.8	56235.5	53152.7	70459.8	59073.3	53981.8	83091	57440.9	98625.3	52413.9	151432	92797.7	81296	57564.7	42114.2	103181	36545.6	39586.4	157288	75616.7	1.64_142.0499m/z	C17357	C17357	C6H9NO3	M-H	37.5	0	-7.4031	95.6424979270386	2-Hydroxymethylclavam;	-	-	-	142.05	-	1.6424	1
NEG001554	362758	318420	319175	388945	382177	425764	292773	405294	398790	282886	410297	333129	363762	325409	311854	404477	276502	376841	333666	416372	364701	287557	455133	363925	347042	358568	357429	366355	375018	323125	324290	424641	1.71_160.8917m/z	C05172	C05172	H3O3PSe	M-H	19.4	0	2.96199	0.481601231198192	Selenophosphoric acid; Selenophosphate;	-	-	-	160.892	-	1.71383	1
NEG001557	72604.1	68073.6	72491.9	75975.3	87009	88992.6	85062.4	80335.8	77758.9	79172.7	100996	68451.4	67190.8	80935.1	91784.9	86743.6	61924.4	86882.1	77282.4	73690.9	69813.2	72154.8	79292.2	77028.7	85347.9	82187.1	92083.9	77364.2	91058.3	76037.2	68202.7	82958.9	1.71_470.9051m/z	C11099	C11099	C12H4Cl2F6N4OS	M+Cl	26.7	0	-6.79333	41.0371745053566	Fipronil;	-	-	-	470.905	-	1.71383	1
NEG001561	279693	252685	251010	245217	286222	260161	278988	283236	259283	212221	272482	233941	235477	262277	264122	264633	229333	240455	224278	226206	215317	224322	244265	227089	239203	252273	232473	243962	255183	237471	249962	264302	1.74_408.9508m/z	C19140	C19140	C14H13Cl2N2O2PS	M+Cl	33.2	0.107	0.539834	66.694380096049	Phosacetim;	-	-	-	408.951	-	1.7424	1
NEG001577	683405	620643	624664	610498	707293	686147	685604	686570	612948	511548	727591	600183	576540	656353	659924	627763	570857	568893	539060	567648	502916	551449	572110	554975	587939	607325	631268	618284	741876	633284	560177	619421	1.91_369.0052m/z	C13410	C13410	C15H12Cl2F4O2	M-H	29.7	0	-7.07375	56.5260853944839	Transfluthrin; (2,3,5,6-Tetrafluorophenyl)methyl(1R,3S)-3-(2,2-dichloroethenyl)-2,2-dimethylcyclopropanecarboxylate;	-	-	-	369.005	-	1.90933	1
NEG001586	100601	81744.3	91169.9	93254.8	109330	105224	100209	93807.3	86636.1	74467.9	108593	94926.1	89155.4	102294	98958.8	90311.5	78521.9	86641.4	89626.4	94248.2	82421.1	83839.3	77070.6	75913.2	79863.3	85124.1	99749	89570.6	117129	90355.1	86356.5	84743.6	1.92_312.9641m/z	C18398	C18398	C10H13Cl2O3PS	M-H	30.4	2.9	4.27291	53.9272455937376	Dichlofenthion;	-	-	-	312.964	-	1.92362	1
NEG001607	15799.3	25568.6	21710.6	14874.4	34861.2	15995.2	29581	17843.2	25199.9	26857.3	24441.6	15638.5	31076.3	20100.7	25831.1	25686.6	5920.54	26026.6	31980.7	26569.9	21226.4	27470.8	38863.3	13463	19209.5	19361.9	36876.5	15982.5	33565.3	24826.3	21551.5	32191.1	10.04_398.1753m/z	C07132	C07132	C22H29N3S2	M-H	35.8	0	5.78446	85.531703608772	Thiethylperazine; Ethylthioperazine;	-	-	-	398.175	-	10.0382	1
NEG001609	15386.3	22363.8	15996.8	14308.5	22401.3	11802.8	20979	18388.1	16008.7	19877.4	20240.6	13773	19682.3	18170.7	18882.9	23690.3	9059.28	21748.9	23290.4	22537	13575.4	17876.7	30557.4	11363.8	14156.9	21702.7	29812.3	11376.9	28425.9	20468	17185	24076.2	10.04_456.1813m/z	C20813	C20813	C20H31N3O7S	M-H	34.5	0	0.633714	73.3815015972551	OA-6129 A;	-	-	-	456.181	-	10.0382	1
NEG001621	84838.1	103488	104683	65374	89667.5	79015.3	79124.2	74999.6	61157.8	199039	68384.3	75423.5	118553	182297	125153	76404.2	121631	215487	114594	164143	92379.4	98011.5	89591.6	124298	105410	77855.9	168758	77097.8	322754	76258.9	105940	56832.9	10.16_463.2823m/z	C08633	C08633	C30H40O4	M-H	35.8	0	-6.67994	86.4382189456018	Pristimerin;	-	-	-	463.282	-	10.1587	1
NEG001692	331075	151590	270395	91781.9	293267	327273	47754.1	134117	119724	27465.8	215651	186022	137847	284233	58860.5	137680	260985	270129	147699	237167	86489.7	243473	238251	79148.3	132198	180647	154084	42490.3	241674	225385	122069	231347	10.29_383.3513m/z	C17873	C17873	C24H48O3	M-H	36.3	0	-4.72689	86.7675866772142	2-Hydroxytetracosanoic acid;	-	-	-	383.351	-	10.2873	1
NEG001693	58342.4	118153	103366	92493.6	77079.1	89973.9	156246	76002.4	90301.8	205590	105058	95774.2	123165	178578	201838	96170.3	102377	243647	152844	174550	160815	187486	150483	112435	188684	146643	186665	108545	210816	107415	114638	108560	10.29_384.2419n	C07753	C07753	C20H36N2O3S	M-H, M+Cl	36.7	0	-7.09399	91.461637996538	Ibutilide;	-	-	-	383.235	384.241938194661	10.2873	1
NEG001695	95751	118742	120742	104751	77515.7	98985.8	105219	71998.2	107533	158579	83219.2	114362	131206	115502	88489.5	98134.4	90287.6	99555	80273.9	90882.8	78807.3	91017.7	106860	109224	105984	75684.3	110336	85342.6	122575	77124	98954.6	89892.7	10.29_398.2123m/z	C08667	C08667	C21H33NO4	M+Cl	37.6	0	5.35546	94.249121081037	Cardiopetalidine;	-	-	-	398.212	-	10.2873	1
NEG001698	29447	29105.2	36544.9	35241.1	44132.1	34442.6	32192.7	32362.6	35876.5	31571.1	39774.9	38184.4	35504.7	35848.7	26794.9	33803.1	30764.9	29713.4	35100.5	42904.1	34269	27043.9	35914.7	29883.3	31362.5	40134.9	36761.7	37368.1	44784.9	33322.1	24801.9	32062.5	10.29_402.1645m/z	C12221	C12221	C20H25N3O6	M-H	34.2	0	-6.47097	78.4145258308599	Myxochelin B;	-	-	-	402.164	-	10.2873	1
NEG001702	3121.05	5743.73	3562.06	1267.35	4877.32	3048.52	4510.52	3559.68	7370.38	816.65	4118.48	1929.73	5090.06	1876.89	2878.85	5171.11	1519.14	3179.84	5944.02	5276.98	1639.84	3977.51	1994.94	2846.51	3898.27	6123.07	4160.46	1548.74	2321.6	2371.73	4883.26	2747.98	10.29_423.1616m/z	C10888	C10888	C22H28O6	M+Cl	37.2	0	9.27264	96.0041835422966	Surinamensin;	-	-	-	423.162	-	10.2873	1
NEG001704	104374	150506	129772	108585	154047	142293	151547	119931	122982	145704	118715	110663	134991	138313	146815	138182	104558	167976	170657	198297	149639	143506	168790	124985	148693	145611	216256	128681	201746	125713	142981	132901	10.29_429.1940m/z	C18515	C18515	C24H30N2O3	M+Cl	36.6	0	-2.65783	85.9640981545901	Chromafenozide;	-	-	-	429.194	-	10.2873	1
NEG001709	9303.76	3865.35	7058.23	4897.29	8482.73	8311.74	6773.24	8336.13	7060.37	7905.42	4470.02	6870.77	11321.6	7404.89	6692.12	3888.9	6312.3	6725.29	4730.55	7838.89	7778.37	7484.51	7003.67	7243.33	9118.89	10496	8551.53	8887.21	9604.54	6056.61	5559.06	5869.85	10.29_442.2372m/z	C08701	C08701	C23H37NO5	M+Cl	37.1	0	1.55909	87.5542043029653	Norerythrostachaldine;	-	-	-	442.237	-	10.2873	1
NEG001710	31013.6	28058.6	25284.5	16376.9	25840.6	22673.4	28011.9	22661.5	27540.2	23299.7	28286.6	19628.1	22894.1	21523.6	22163.3	25064.1	14310.9	24609.9	34640.2	27343	34190.3	24565.5	26792.4	33766.3	23788.3	29596.4	32412.8	29164.8	39618	31313.8	26453	25745.4	10.29_447.1883m/z	C12183	C12183	C26H28N2O5	M-H	33.1	0	-9.49779	75.9387577674304	Obliquine;	-	-	-	447.188	-	10.2873	1
NEG001716	172662	187285	168816	188323	169614	134066	198200	181587	174112	196111	174773	180958	186775	168506	145058	180279	183221	173479	187526	172893	151081	172228	149551	141249	155056	167936	159588	159008	171817	171567	182432	147868	10.29_475.2166m/z	C07080	C07080	C29H33ClN2O2	M-H	34.3	0	1.77523	73.449042402468	Loperamide;	-	-	-	475.217	-	10.2873	1
NEG001723	48351.4	49814.4	45482.6	48145.4	61592.3	62237.8	55369	51156.7	55122.8	47146.9	57842	54372.3	58434.4	52058.8	50155.3	68096.5	47770.9	55654.1	63059.3	69827.5	60709.2	49302.7	74357.3	53403.4	47008.8	46295.6	61324.5	50249	75944.4	60915.2	56108.3	61205	10.29_517.1399m/z	C16224	C16224	C25H26O12	M-H	36.3	0	9.08798	91.3134664015009	Medicarpin 3-O-glucoside-6'-malonate;	-	-	-	517.14	-	10.2873	1
NEG001726	80611.4	71440.4	69195.4	82341	83608.3	78821.7	69374.2	81420.5	86195.9	74226.5	80506.6	69365.3	86752.9	69400.4	64038.1	84832.8	61181	80876	86207.7	92417.9	88110	62322.9	91444	65365.8	78397.4	82821	72054.2	82236.9	109665	65465.7	71972.4	79375.9	10.29_538.1838m/z	C13441	C13441	C26H35Cl2N3O5	M-H	30.1	0	-7.9474	59.2860933807752	Dimethylaminoethyl reserpilinate dihydrochloride; Paratensiol;	-	-	-	538.184	-	10.2873	1
NEG001730	65318.1	53769.5	58035.4	48285.3	62596.9	66563.2	51466.2	58694.3	56763.3	59545.9	58419	56465.6	51365.1	57989.4	55071.9	65396.5	52483.1	64099.8	62365.9	62525.9	60308.3	49667.2	66576.2	62433.6	47220.6	64732.4	51000.1	64878.7	76224.3	56217.4	61146.4	50635.8	10.29_567.1668m/z	C11376	C11376	C28H28N2O11	M-H	34.6	0	8.30354	81.9838085187572	SN38 glucuronide; SN-38G;	-	-	-	567.167	-	10.2873	1
NEG001732	143791	161376	160202	171075	136137	163204	158635	137151	166765	156735	140050	173823	136205	156688	157656	126711	142858	152722	155543	122773	128913	132510	176016	167471	155425	134118	176266	149106	194567	115136	148597	137894	10.29_579.1239m/z	C20348	C20348	C27H29N2NaO7S2	M-H	34.8	0	-0.340574	74.2078698418425	Lissamine rhodamine B;	-	-	-	579.124	-	10.2873	1
NEG001734	9172.73	21746.3	20891.2	14883.7	19070	13484.6	13816.8	16422.9	15501.8	19170.7	14659.3	12451.3	29608.4	22460.4	22335.4	21693.2	13747.2	21089.7	26533.4	29835.3	20635.1	17898.2	24133.6	13068.2	18217	18626.6	17020.4	17643.1	28372.6	17587.4	19199.3	7943.04	10.29_590.1694m/z	C13765	C13765	C26H37NO8S2	M+Cl	34.5	0	7.02559	80.4226528087892	Tiapamil;	-	-	-	590.169	-	10.2873	1
NEG001754	13335.6	13495.4	14986.3	14310.2	14191.4	15574	10913	12158.6	17239.2	12768.5	17123.5	10892.7	10081.7	10634.7	10397.1	9160.54	14367.5	16649.1	12654.4	14110	12353.8	10917.2	12142.4	13302.9	12049.1	14297.6	10459.9	15806.3	15900.5	11085.3	12476.6	15137.4	10.30_425.1983m/z	C17451	C17451	C19H34O8	M+Cl	34	0	8.92214	79.6679435307457	Rehmaionoside B;	-	-	-	425.198	-	10.3016	1
NEG001781	613977	492770	522736	524251	601127	558784	544005	576294	582194	513543	582264	548819	518640	527170	524545	566612	498336	571919	529871	601552	511007	457597	625427	577420	559481	525955	530946	524479	624272	535712	548291	567524	10.60_184.8619m/z	C11088	C11088	C2H4Br2	M-H	23	0	6.34869	22.3242256862502	1,2-Dibromoethane; Ethylene dibromide;	-	-	-	184.862	-	10.5971	1
NEG001786	11395.1	11320.3	11823.7	13042.6	11281.7	13794.4	20207.9	21396.7	10162.7	14969.4	15536.3	8444.19	13562.3	13162.2	5545.38	21557.2	5275.16	16189.3	10031.5	17792.8	15630	9052.73	19111.2	13063.5	5446.33	8369.7	7981.35	12023.1	28986.4	19991.9	21332.9	22269.9	10.63_451.3564m/z	C03313	C03313	C31H48O2	M-H	35	0	-3.79318	79.2420208261086	Phylloquinol; Vitamin K1 hydroquinone; Phytonadiol;	-	-	-	451.356	-	10.6257	1
NEG001789	803928	678474	745319	760469	864891	811735	723548	764094	789481	705156	860413	799263	717526	730390	725656	791635	698965	792318	735618	869921	812191	647278	892969	787108	760734	756308	776351	793106	862193	761118	730200	792976	10.68_426.8290m/z	C17104	C17104	C10H12Br2Cl2O2	M+Cl	24.9	12.9	3.8429	16.3521177487428	Costatone;	-	-	-	426.829	-	10.6828	1
NEG001803	699129	1.01161e+06	1.03418e+06	969619	646575	878530	1.0127e+06	674820	961716	964677	813335	954118	890423	1.0756e+06	942995	760367	914973	1.05858e+06	848747	827203	786505	925387	1.1157e+06	1.14649e+06	1.11674e+06	868325	1.06552e+06	873953	1.18792e+06	665683	838465	933656	10.78_411.2190m/z	C14924	C14924	C25H32O5	M-H	34.3	0	3.15131	75.255062341712	3beta,21-Dihydroxy-pregna-5,7,9(11)-trien-20-one diacetate;	-	-	-	411.219	-	10.7783	1
NEG001808	147744	464176	1.75023e+06	1.88971e+07	2.11796e+06	292800	244990	306454	590108	515499	5.6715e+07	1.11652e+07	23519.5	245171	234767	342367	140327	1.34618e+06	189659	78873.8	817848	39039.1	261912	361877	811433	2.83189e+06	237178	47227.4	535710	219841	304446	351865	10.84_365.2359m/z	C05481	C05481	C21H34O5	M-H	35.3	0	7.05813	84.6012795606081	Cortolone;	-	-	-	365.236	-	10.8355	1
NEG001815	52296.9	28900.5	42094.5	59793	52509.2	108050	51475.5	36332.9	48269.3	37463.1	44456.7	50232.5	55385.2	59618.7	33917.8	61931.1	29545.4	72188.8	54348.4	73216	62470.3	45301.8	67728.1	56727	44393.2	53080.9	55307.3	47061.5	67196.9	49255.1	39788	51526	10.91_474.2901m/z	C15823	C15823	C27H41NO6	M-H	33.1	0	8.30672	74.8618685563284	Progeldanamycin;	-	-	-	474.29	-	10.9069	1
NEG001823	2.92863e+06	2.47859e+06	2.53994e+06	2.67134e+06	2.98832e+06	2.92203e+06	2.45991e+06	2.72319e+06	2.87302e+06	2.39472e+06	2.94206e+06	2.67746e+06	2.6386e+06	2.54952e+06	2.45797e+06	2.787e+06	2.4004e+06	2.84038e+06	2.58423e+06	3.02533e+06	2.71032e+06	2.20697e+06	3.02698e+06	2.69849e+06	2.75435e+06	2.66077e+06	2.6501e+06	2.7497e+06	3.1487e+06	2.60829e+06	2.48811e+06	2.75976e+06	10.95_198.9306m/z	C07517	C07517	C3H4Cl2F2O	M+Cl	31.3	4.51	3.07347	55.4393055583498	Methoxyflurane;	-	-	-	198.931	-	10.9498	1
NEG001834	1.44659e+06	1.26848e+06	1.26953e+06	1.37055e+06	1.52859e+06	1.46276e+06	1.24831e+06	1.37096e+06	1.43567e+06	1.20929e+06	1.50025e+06	1.36127e+06	1.3416e+06	1.29514e+06	1.25576e+06	1.43948e+06	1.19426e+06	1.45563e+06	1.35109e+06	1.55379e+06	1.39333e+06	1.13232e+06	1.53525e+06	1.39543e+06	1.36119e+06	1.34338e+06	1.41647e+06	1.37724e+06	1.59911e+06	1.31007e+06	1.25061e+06	1.44208e+06	11.05_260.9152m/z	C12835	C12835	C6H4Cl2O5	M+Cl	28.6	0	9.78738	53.8685170130795	2,5-Dichloro-4-oxohex-2-enedioate;	-	-	-	260.915	-	11.0498	1
NEG001841	30255.8	19737.4	24979.3	5868.98	30185.1	40956.3	3809.22	8910	14375	2332.13	31779.9	14827.8	18306.2	37397.2	6468.51	9319.66	26583.7	30999.8	10731.1	25906.3	8411.48	34071.1	29487.1	8772.84	1503.17	24503	19851.6	3448.74	28896.6	23624.5	12218.5	27385.3	11.10_451.3395m/z	C16890	C16890	C27H48O5	M-H	34.7	0	-7.59463	82.2209779113712	5alpha-Cyprinol;	-	-	-	451.339	-	11.1024	1
NEG001892	2.15954e+06	1.82037e+06	1.91673e+06	2.02221e+06	2.23792e+06	2.18017e+06	1.85999e+06	2.06489e+06	2.09634e+06	1.75992e+06	2.18669e+06	2.01148e+06	1.95229e+06	1.92269e+06	1.87826e+06	2.15096e+06	1.72937e+06	2.13039e+06	1.95104e+06	2.26558e+06	2.00446e+06	1.68583e+06	2.31026e+06	2.07625e+06	2.01357e+06	1.98178e+06	1.98268e+06	2.01971e+06	2.30507e+06	1.93208e+06	1.88416e+06	2.11141e+06	11.64_334.9055m/z	C05704	C05704	C6H12N2O4Se2	M-H	20	0.498	0.212651	0	Selenocystine;	-	-	-	334.906	-	11.6408	1
NEG001900	339305	305024	302374	316671	354718	338202	301048	342057	341004	268059	328614	324869	312654	291382	312553	341210	284956	325956	301024	356506	321311	271855	369234	319152	321479	295559	319107	314697	372165	288799	297345	340616	11.70_231.9658m/z	C05335	C05335	C5H11NO2Se	M+Cl	20.9	9.27	4.4192	0.579731330077649	L-Selenomethionine;	-	-	-	231.966	-	11.6979	1
NEG001907	173259	126519	139705	115979	152923	133420	143713	161627	115828	138901	131745	155668	138797	148902	136122	123280	139475	139907	111446	141852	138255	116248	131469	156011	126641	140614	161494	143990	148467	116523	142490	133676	11.76_189.9927m/z	C15523	C15523	C6H5NO4	M+Cl	34.4	0.166	9.55117	82.4303239602414	2,6-Dihydroxynicotinate;	-	-	-	189.993	-	11.7551	1
NEG001916	16577.4	18425.7	3625.51	1659.83	35534.2	9699.14	15323.7	9022.2	8708.24	14853.9	775.879	7120.83	17990.8	7879.68	15589.5	17319.9	3857.38	24294.4	14313.2	42576	6000.38	5987.41	14165.5	11635.3	12835.8	4282.44	60611.4	9245.84	24493.3	10750.7	1576.83	6293.28	11.78_951.5083m/z	C17539	C17539	C47H80O17	M+Cl	38.2	0.00163	-0.723047	91.9490641487298	Chikusetsusaponin III;	-	-	-	951.508	-	11.7791	1
NEG001946	20704.6	14686.1	22864.6	17464.8	5884.95	12771.3	11497.3	9642.17	3432.1	8775.32	15234.6	11590.5	19592.1	17187.5	5958.71	7768.9	7474.6	19584.4	14604.5	10530	2892.43	9178.58	9574.63	6160.94	19526.7	5162.65	7240.52	13457.5	32410.1	15624.5	10798.7	7495.68	11.85_515.2874m/z	C11991	C11991	C26H44O10	M-H	37.3	0	2.40463	89.6087506824826	L-Olivosyl-oleandolide;	-	-	-	515.287	-	11.8506	1
NEG001950	874593	712741	728557	775385	873475	835498	706419	882769	833018	699235	867638	807092	746196	754862	740771	821736	710328	807138	722539	819158	754291	627212	886227	859292	767756	766957	798633	828197	845285	745290	730525	844581	11.86_450.8847m/z	C11223	C11223	C9H18FeN3S6	M+Cl	21	0	-5.25583	10.8109657268392	Ferbam; Ferric dimethyldithiocarbamate;	-	-	-	450.885	-	11.8649	1
NEG001954	84445.2	78072.2	80522.7	83689.5	94231.5	88871.6	78058.5	87729.2	85714.9	74158.5	82834.6	78750.3	82294.2	77590.4	75610.1	87483.5	70922.5	86482.6	80830.5	94967	79598.3	69897	90237.2	83885.2	79862.3	83444.7	83883.6	79761.3	103243	80444.5	78217	88885.1	11.88_150.9903m/z	C06484	C06484	C4H8O2S2	M-H	36.3	0	6.37916	88.6826715947789	4,5-cis-Dihydroxy-1,2-dithiacyclohexane; Oxidized dithioerythritol;	-	-	-	150.99	-	11.8791	1
NEG001962	2.24123e+06	2.02035e+06	1.9581e+06	2.07821e+06	2.37176e+06	2.22195e+06	1.91165e+06	2.16079e+06	2.206e+06	1.81233e+06	2.31297e+06	2.13197e+06	2.10105e+06	1.99685e+06	2.00021e+06	2.26581e+06	1.80028e+06	2.2666e+06	1.99894e+06	2.3174e+06	2.10292e+06	1.70277e+06	2.41226e+06	2.1958e+06	2.07942e+06	2.09051e+06	2.13466e+06	2.13171e+06	2.38429e+06	1.93265e+06	1.96147e+06	2.2439e+06	11.88_738.8154m/z	C11526	C11526	C6H19O27P7	M-H	26.5	0	-6.83427	40.4610976704719	5-PP-InsP5; 5-Diphosphoinositol pentakisphosphate; 1D-myo-Inositol 5-diphosphate pentakisphosphate; 1D-myo-Inositol 5-diphosphate 1,2,3,4,6-pentakisphosphate;	-	-	-	738.815	-	11.8791	1
NEG001970	759609	667168	659014	716036	777678	772366	635885	696949	762001	619100	788298	746550	680574	654487	637017	730227	646502	746281	694895	823018	716410	564063	797283	758686	744236	702303	735199	736777	831348	680228	643364	733267	11.89_360.8968m/z	C14967	C14967	C14H9BrCl2	M+Cl	23.1	0	2.85734	18.9525918664083	1-[2-Bromo-1-(4-chlorophenyl)ethenyl]-2-chlorobenzene;	-	-	-	360.897	-	11.8934	1
NEG002011	11037.3	11790.6	11537	12550.2	12600	13396.6	11338	11191.4	10870.9	10053.3	12582.4	12454.7	10612.4	9865.84	10808.2	13953.1	9563.44	11703.7	13223.9	15012.3	11171.5	10110.4	14239.3	12701	11821.1	13398.9	11606.2	12451.7	13977.9	11486	10846.3	12086.2	11.94_152.9852m/z	C21181	C21181	C3H6O5S	M-H	36.6	0	-7.44456	91.1659404927523	(2S)-3-Sulfolactaldehyde;	-	-	-	152.985	-	11.9363	1
NEG002014	218319	192682	196737	203132	221164	220211	183410	223853	210691	178211	222213	201330	196427	194544	194750	219598	178895	214179	197071	226459	199578	167695	231474	212384	206312	204669	209340	212863	240058	193751	188722	223903	11.94_218.9819m/z	C15556	C15556	C4H9O6P	M+Cl	37.9	0	-6.30216	96.815898478894	L-3,4-Dihydroxybutan-2-one 4-phosphate; 1-Deoxy-L-glycero-tetrulose 4-phosphate; 2-Hydroxy-3-oxobutyl phosphate;	-	-	-	218.982	-	11.9363	1
NEG002033	68121.7	62141.9	64761.6	67572.1	76267.4	71892.2	61598.4	65013.4	67578.1	59882	72110.6	66659.4	61137.4	62318	59890.5	67093.8	60359.9	73830	65424.7	74031.6	65850	52408.7	73238.1	65611.3	65283.3	67340.1	65516.3	68849.9	76737.7	62172.1	59246.6	71362.8	11.95_116.9834m/z	C00830	C00830	C3H2O5	M-H	38.2	0	4.17335	95.9563095781868	Oxomalonate; Oxomalonic acid; Ketomalonic acid; Mesoxalic acid;	-	-	-	116.983	-	11.9506	1
NEG002063	91598.8	81768	83633.6	87830	96772	94687	83439.9	93619.2	95349.8	71070.1	93755.7	88400.2	79969.4	85635.6	82113.7	90362.4	77184.1	95918.5	88614.4	92114.6	92599	80896.4	97408.1	88709.1	96025.5	84845.2	92311.4	92877.3	97167.3	78909.4	86267	98349	11.96_164.9279m/z	C18586	C18586	C2H2CaO4	M+Cl	30.6	0	4.79614	58.3805751246759	Calcium formate; Formic acid, calcium salt;	-	-	-	164.928	-	11.9649	1
NEG002069	1.09149e+06	940734	972650	1.05135e+06	1.17901e+06	1.15338e+06	941687	1.0525e+06	1.06503e+06	888836	1.11223e+06	1.05876e+06	1.02902e+06	995430	985700	1.0938e+06	868760	1.06418e+06	1.01377e+06	1.18103e+06	1.06437e+06	874549	1.16176e+06	1.05931e+06	1.02542e+06	1.01069e+06	1.05265e+06	1.0855e+06	1.20874e+06	975722	954006	1.09312e+06	11.96_292.9857m/z	C20668	C20668	C6H11O9P	M+Cl	37.5	0	8.6196	96.838395249348	3-Dehydro-D-glucose 6-phosphate;	-	-	-	292.986	-	11.9649	1
NEG002070	944398	827434	846721	894529	972157	978261	812339	927173	912033	780847	988705	888760	844709	863283	846233	937414	785435	946503	875199	998543	914791	754217	1.01337e+06	928384	903446	885902	892113	912425	1.06262e+06	853129	843144	943930	11.96_304.9109m/z	C15248	C15248	C12H6Cl4O	M-H	24.9	1.09	2.78546	26.5696342286136	4-Hydroxy-2',3,5,5'-tetrachlorobiphenyl; 2',3,5,5'-Tetrachloro-4-biphenylol;	-	-	-	304.911	-	11.9649	1
NEG002071	5.87509e+06	5.18929e+06	5.29217e+06	5.69219e+06	6.15856e+06	6.01203e+06	5.104e+06	5.85861e+06	5.84067e+06	4.8619e+06	6.0477e+06	5.588e+06	5.44006e+06	5.35551e+06	5.21576e+06	6.10712e+06	4.87091e+06	5.88033e+06	5.50154e+06	6.35683e+06	5.74433e+06	4.69002e+06	6.34851e+06	5.77339e+06	5.52835e+06	5.49078e+06	5.54282e+06	5.73742e+06	6.51368e+06	5.29663e+06	5.21712e+06	6.09683e+06	11.96_316.9479m/z	C14714	C14714	C14H10Cl4	M-H	25	0	4.75009	30.3933001963179	2-(m-Chlorophenyl)-2-(p-chlorophenyl)-1,1-dichloroethane; m,p'-DDD;	-	-	-	316.948	-	11.9649	1
NEG002072	1.28588e+06	1.12442e+06	1.1426e+06	1.17832e+06	1.32778e+06	1.29196e+06	1.10719e+06	1.23605e+06	1.25244e+06	1.06175e+06	1.29796e+06	1.17132e+06	1.16284e+06	1.1231e+06	1.12097e+06	1.25195e+06	1.0428e+06	1.26455e+06	1.17039e+06	1.3424e+06	1.19502e+06	982038	1.33916e+06	1.24902e+06	1.19536e+06	1.19187e+06	1.18956e+06	1.19483e+06	1.37197e+06	1.12873e+06	1.12929e+06	1.27423e+06	11.96_320.8857m/z	C19032	C19032	C12H6Cl4S	M-H	27.1	0	-4.59888	40.9418002667076	Tetrasul;	-	-	-	320.886	-	11.9649	1
NEG002103	861981	741740	759617	815896	891709	886399	737124	821257	855338	695976	877594	816302	783756	769885	723476	850435	694298	835446	804557	940631	814208	674957	926314	807350	811699	779134	826635	809808	982388	798725	741523	869210	11.98_162.8926m/z	C06232	C06232	H2MoO4	M-H	22.6	6.03	-5.40044	13.2325694225546	Molybdate;	-	-	-	162.893	-	11.9792	1
NEG002107	4.63325e+06	4.02789e+06	4.14286e+06	4.41002e+06	4.84831e+06	4.72318e+06	4.05422e+06	4.56151e+06	4.60529e+06	3.83137e+06	4.79886e+06	4.38616e+06	4.26346e+06	4.20747e+06	4.10357e+06	4.68932e+06	3.82083e+06	4.62253e+06	4.28815e+06	4.92447e+06	4.43711e+06	3.64528e+06	5.04823e+06	4.56571e+06	4.37536e+06	4.32442e+06	4.38247e+06	4.44448e+06	5.14893e+06	4.23129e+06	4.10611e+06	4.71372e+06	11.98_174.9556m/z	C05682	C05682	C2H5O5P	M+Cl	36	0	-9.24855	90.1051853378327	Phosphonoacetate; Phosphonoacetic acid; Fosfonet;	-	-	-	174.956	-	11.9792	1
NEG002109	2.27992e+06	2.05459e+06	2.0713e+06	2.19709e+06	2.36626e+06	2.2911e+06	1.99487e+06	2.29864e+06	2.29254e+06	1.90555e+06	2.36129e+06	2.14698e+06	2.09727e+06	2.05974e+06	1.9922e+06	2.3582e+06	1.92315e+06	2.31596e+06	2.12122e+06	2.41268e+06	2.19312e+06	1.811e+06	2.44701e+06	2.26507e+06	2.19429e+06	2.1778e+06	2.1963e+06	2.19441e+06	2.49679e+06	2.05127e+06	2.0488e+06	2.36512e+06	11.98_190.9279m/z	C11036	C11036	C6H5Br	M+Cl	28.5	0	6.78683	50.0665000899098	Bromobenzene;	-	-	-	190.928	-	11.9792	1
NEG002115	156423	130674	132098	141273	160411	160498	136001	163243	146078	119808	153153	135521	132901	136583	130431	141745	124275	151444	138507	161067	150492	129235	157753	159512	149383	142058	149848	137285	173544	143167	138741	164608	11.98_306.9698m/z	C16198	C16198	C10H8O7S	M+Cl	33.2	0	4.95965	71.6535236929657	(Z)-4-(2-Hydroxy-5-sulfonatophenyl)-2-oxo-3-butenoate;	-	-	-	306.97	-	11.9792	1
NEG002143	357646	309760	311374	328484	367618	369112	302774	335788	358268	283679	363031	332185	329517	322008	310379	366031	293347	340238	335161	368686	330763	278967	378520	344771	329923	326915	327370	329272	401007	319592	298552	354419	11.99_177.8797m/z	C19535	C19535	C2Cl3N	M+Cl	28.7	0	4.65352	48.7591682306295	Trichloroacetonitrile; 2,2,2-Trichloro-acetonitrile;	-	-	-	177.88	-	11.9934	1
NEG002167	77032.6	65445.7	69273.2	74592.4	63230.9	58845.3	79109.2	69660.3	56924.2	62346	81329.3	75177.2	75794.1	53073.2	146156	69801.5	74815.1	61603.7	62528.6	54009.8	76767.3	62141.4	88183	76951.9	60595.5	50826.3	58879	58990.4	85261.5	67390.5	70555.7	53986.5	2.01_403.0191m/z	C15300	C15300	C17H17ClO5S	M+Cl	25.3	0	3.23855	30.4159960368548	Spiro[benzofuran-2(3H),1'-[2]cyclohexene]-7-chloro-4,6-dimethoxy-6'-methyl-2'-(methylthio)-3,4'-dione;	-	-	-	403.019	-	2.00933	1
NEG002171	2112.7	3505.51	3396.61	1929.92	2813.78	2605.94	7925.2	3043.23	2958.28	8113.52	1452.86	6369.53	1689.01	5243.02	3836.14	2035.91	3140.2	3888.66	3331.35	2773.21	2016.81	3803.7	5924.8	3988.29	3268.03	2651.45	3128.52	1906.28	10844.4	1985.94	2978.96	4153.41	2.04_110.0239m/z	C05942	C05942	C5H5NO2	M-H	31.3	0	-7.46601	64.6833200497669	Pyrrole-2-carboxylate;	-	-	-	110.024	-	2.0379	1
NEG002175	24867.1	26306.7	21664.1	15884.4	22357	14397.7	31054.4	19107.6	43767.8	28399.9	26828.9	25716.8	51795.8	26178.7	17124.4	27778	40481	49450.1	59093.3	61405.7	28038.7	47390.3	35738.4	38397.3	39202.1	26736.8	33234.2	39989.3	95358.2	49602.8	53852.2	34768.3	2.10_232.0262m/z	C04071	C04071	C4H12N3O4P	M+Cl	35.9	0	1.20715	81.0385898344115	Guanidinoethyl methyl phosphate;	-	-	-	232.026	-	2.10483	1
NEG002181	6741.69	8206.04	8652.84	7118.38	6584.05	5515.53	12006.8	4830.19	14867.4	11818.5	4821.14	8982.15	15095.2	10270.3	4756.93	11469.2	8128.84	16421.4	18206.9	24623.5	10577.4	14775.4	17113.8	10389	15388.5	8458.05	15979.4	15920.8	31577.3	10241.8	22307.2	18314.3	2.12_248.0213m/z	C01800	C01800	C11H7N3O2	M+Cl	37.8	0	-8.81651	98.5024329913781	Deazaflavin; 5-Deazaflavin;	-	-	-	248.021	-	2.11912	1
NEG002183	168809	194274	176570	171777	174591	148525	223746	182386	311126	216212	145245	225458	270218	202148	130466	223568	188349	313004	335029	463250	247106	269944	295823	285238	284352	188204	280541	300363	493530	237913	363903	290096	2.12_276.0166m/z	C04503	C04503	C4H13N3O7P2	M-H	37.8	0	3.74811	93.1542539471408	N'-Phosphoguanidinoethyl methyl phosphate;	-	-	-	276.017	-	2.11912	1
NEG002185	145563	180383	151105	217461	171728	150089	189452	185161	191109	203988	144436	286564	182515	181461	217618	140965	158683	167938	157111	160769	199813	190440	162297	146144	145837	137489	131725	185237	111607	163492	175625	166925	2.12_317.0197m/z	C10522	C10522	C16H10O5	M+Cl	34.5	0	-8.79054	82.0746451779513	Pseudobaptigenin;	-	-	-	317.02	-	2.11912	1
NEG002188	21975.3	10078	23338.2	18981.4	20335.3	31895.6	29900.9	9420.22	121216	394636	37525.6	160242	48364.4	387009	15399.7	46749.3	132196	71538.5	224302	106316	84068.3	149602	16132.3	64770.5	76270.1	42958.2	44435.6	81639.6	318152	155649	95980.2	55158.9	2.13_253.0918m/z	C11546	C11546	C9H18O8	M-H	38	0	-4.47891	95.2161776994969	2-O-(alpha-D-Glucopyranosyl)glycerol; 2-O-alpha-D-Glucosylglycerol;	-	-	-	253.092	-	2.1334	1
NEG002197	155971	205283	206696	103947	391080	96207.3	348416	324587	189500	347593	169367	194281	478819	442260	570057	255073	177156	394187	254242	725738	494481	375698	240884	207649	255722	225080	541046	272178	1.13788e+06	344972	253813	301658	2.43_344.0392m/z	C07025	C07025	C10H12N5O7P	M-H	38.9	0	-2.86837	97.8565574864145	3'-Keto-3'-deoxy-AMP;	-	-	-	344.039	-	2.43342	1
NEG002198	66387.2	44946.9	13169.5	4443.83	92255.4	5623.52	116505	129424	179299	95326.8	54302.5	120599	215921	238333	144013	114612	45549.4	51201.4	106478	54661.3	93380.6	66410.9	3693.86	96155.6	84624.2	40413	83246.6	58659.8	34837.9	110316	64389.2	21960.4	2.47_611.1421m/z	C00127	C00127	C20H32N6O12S2	M-H	36.3	0	-4.17136	86.5772027225849	Glutathione disulfide; GSSG; Oxiglutatione; Oxidized glutathione;	-	-	-	611.142	-	2.47177	1
NEG002219	339734	273547	291658	332227	334345	345080	256251	342924	349302	242479	340321	301143	291317	281857	296178	344315	247661	344683	289006	356856	303190	245865	373524	315041	308074	320343	318928	307357	305359	274658	281859	353097	2.90_336.8580m/z	C18106	C18106	C12H3Cl5O	M-H	22.1	0	7.80189	19.3311028550711	2,3,4,7,8-Pentachlorodibenzofuran; 2,3,4,7,8-PeCDF; PCDF 114;	-	-	-	336.858	-	2.89585	1
NEG002222	190216	498572	483529	466287	208734	438721	700874	190586	344846	426263	328607	491559	134223	203245	198179	146968	298564	279205	223103	91158.6	177692	477531	432040	301865	411697	324661	525420	261391	449318	99452.5	287877	326240	3.00_227.0662m/z	C00526	C00526	C9H12N2O5	M-H	37.8	0	-5.11695	94.6583677870338	Deoxyuridine; 2-Deoxyuridine; 2'-Deoxyuridine;	-	-	-	227.066	-	2.99587	1
NEG002224	37287.5	29766.4	36268.2	31151.3	85254.1	40930.7	47618.1	49588.8	30309.1	30769.4	19855.9	31479.8	69899.1	67756.2	73524.8	34641.2	18508.4	27202.2	25324	84913.3	89686.3	34535	30704.2	18947.2	26649.5	21011	34403.8	30075	51139.6	48424.5	38758.1	19157.7	3.04_337.0434m/z	C19027	C19027	C17H16Cl2O3	M-H	28	0	8.9343	49.8892041823087	Chloropropylate;	-	-	-	337.043	-	3.03872	1
NEG002248	18864.7	15682.8	12646.1	11529	10255.8	13426	7203	11442	11244	14092.4	12507.9	7606.07	15771.8	14521.8	12925.8	14952.5	13178.7	16910.1	16286.1	17029	12930.5	12123.1	11759.2	11275.9	18891.5	14833.1	15976.3	12263.6	15324.5	8326.13	13796.8	11297.8	3.19_458.0229m/z	C16768	C16768	C17H18ClN3O6S2	M-H	29.3	0	-5.27597	52.5977022152787	Sporidesmin J;	-	-	-	458.023	-	3.19137	1
NEG002255	1.13572e+06	1.20427e+06	909363	1.17519e+06	648639	833556	1.08311e+06	1.18606e+06	717384	1.53821e+06	1.46541e+06	1.06402e+06	1.59019e+06	879969	2.13759e+06	2.15988e+06	2.80051e+06	1.25964e+06	1.19979e+06	1.19527e+06	1.77844e+06	1.12635e+06	1.99784e+06	1.72774e+06	1.76628e+06	1.17266e+06	1.26406e+06	1.06006e+06	1.77106e+06	2.16257e+06	1.85225e+06	1.28515e+06	3.22_305.0204m/z	C16796	C16796	C15H10O5	M+Cl	35.8	0	-6.86836	86.782376150099	Islandicin; Funiculosin;	-	-	-	305.02	-	3.21993	1
NEG002264	12994.3	17751	16819.3	18416.4	21622.1	13576.9	12772.3	21797.3	12768.4	9931.19	12159.9	19102.2	10909.1	11616.4	14307.6	11084.5	12098.1	14766	16833.3	6457.91	7310.26	6070.01	10616.8	9198.6	8841.92	10289.6	12235.6	8736.36	5034.74	9553.8	15974.9	29344.2	3.25_356.0427m/z	C03495	C03495	C10H16N3O7P	M+Cl	37.9	0	2.08814	91.9217668427962	Deoxy-5-methylcytidylate; 5-Methyldeoxycytidine 5'-phosphate;	-	-	-	356.043	-	3.24852	1
NEG002266	32827.8	37734.6	41201.2	26071.2	31084.3	53350.8	37279.2	39137.7	19345.2	33713.1	25581.4	77891	43281.7	39478.1	18780.5	34872.1	37323.9	26397.5	36861.8	30765.4	28762.3	38026.4	21099.5	34977.4	28642.9	37243.3	16396	32695.9	6457.28	35295.1	46615.9	21053.2	3.26_138.0550m/z	C12110	C12110	C7H9NO2	M-H	38.1	0	-7.42042	98.5890970870476	Gabaculine; 3-Amino-2,3-dihydrobenzoic acid;	-	-	-	138.055	-	3.2628	1
NEG002267	16037.1	17425.6	19400.4	12268.9	12491.7	24052	38612.2	18221.4	442.982	3018.84	1946.05	5308.11	4058.73	5983.51	5557.67	4980.66	3229.89	1208.14	408.366	221.818	1246.96	5517.62	1760.41	1952.22	2273.11	2135.03	1965.01	1141.58	5429.35	1903.93	6082.44	778.486	3.26_182.0447m/z	C12026	C12026	C8H9NO4	M-H	38	0	-6.50853	97.6051801308585	3,5-Dihydroxy-phenylglycine; L-3,5-Dihydroxyphenylglycine; (S)-3,5-Dihydroxyphenylglycine;	-	-	-	182.045	-	3.2628	1
NEG002268	11161.8	8121.59	7685.38	6127.44	8508.28	6898.69	12510.8	10755.7	9630.02	11085	9298.89	9562.1	9788.36	9097.44	8997.77	6763.56	10196.4	6328.69	8822.49	5389.23	6708.19	8559.06	3776.08	5230.72	6319.42	9384.76	8910.59	7146.64	6482.51	10256.8	9713.86	7626.83	3.26_259.0437m/z	C07320	C07320	C14H12O3S	M-H	36.8	0	0.836269	84.9683171600974	Suprofen;	-	-	-	259.044	-	3.2628	1
NEG002269	114496	138213	133860	113766	101164	113842	141079	98202.6	121564	171219	116060	125999	109300	108315	115349	110353	120304	127376	112217	106341	98094	109940	124868	116975	121791	93036.1	147442	107426	110499	93139.5	124499	109857	3.26_501.1411m/z	C12082	C12082	C18H30O16	M-H	34.7	0	-9.99071	84.3626387343135	alpha-L-Rhamnopyranosyl-(1->2)-beta-D-galactopyranosyl-(1->2)-beta-D-glucuronopyranoside; beta-Fabatriose;	-	-	-	501.141	-	3.2628	1
NEG002274	70772.2	68540.1	70250.2	65345.8	81374.9	75422.6	65133.9	79726.2	78176.3	71917.7	71737.5	75312.9	94805.7	75495	94869.1	78540.5	75329.1	73818.4	93627.2	88715.4	94305.8	82944.6	74141.4	88342.3	70288	70409.3	76054.1	93146.8	79434	90748.1	75871.1	78442.9	3.28_541.0848m/z	C18523	C18523	C24H16F6N4O2	M+Cl	38.1	2.42	-4.57478	93.3809710412729	Metaflumizone;	-	-	-	541.085	-	3.27708	1
NEG002276	4351.61	14234.1	13150.2	10873.1	9158.97	9354.75	15205.2	6472.52	8567.21	11073.8	5568.35	10141.3	2928.28	4436.05	6951.32	4810.33	14974.4	4126.76	6531.46	4661.11	5666.22	11094.6	11407.5	16100.2	13796.5	6295.29	15223.5	6789.57	4056.29	6622.25	12404.9	9593.59	3.29_286.1394m/z	C11329	C11329	C12H21N3O5	M-H	37.9	0	-5.13957	95.5649053722061	N-Acetyl-ala-ala-ala-methylester; NAc-AAA-ME;	-	-	-	286.139	-	3.29137	1
NEG002280	287961	277873	272369	150178	363459	222477	299961	293459	218074	274618	261604	206925	304217	490630	407423	309156	189686	252786	218225	469847	360047	294716	182745	190669	233886	185295	479198	163115	357420	290666	248193	167730	3.31_282.0835m/z	C08432	C08432	C10H13N5O5	M-H	43.3	22.3	-3.23765	98.0440794053917	Isoguanosine; Crotonoside;	-	-	-	282.083	-	3.30565	1
NEG002295	241590	164361	158562	120990	287176	147995	183512	234935	124178	145715	135137	122053	200133	246196	249683	195249	157131	136237	117690	250278	211553	142491	124258	122947	123255	125987	161527	116099	186413	220593	155578	121929	3.32_360.0692m/z	C03410	C03410	C11H19NO10	M+Cl	42	43.2	-3.42432	70.7918458401704	N-Glycoloyl-neuraminate; N-Glycolylneuraminate; Neu5Gc;	-	-	-	360.069	-	3.31995	1
NEG002296	198061	234248	211478	196079	200442	242373	210789	211441	299067	249076	269366	351178	284055	320497	237633	259493	286372	290874	337066	301294	320552	290587	263747	289673	336846	318833	280153	321337	323783	318894	433815	316591	3.32_392.0829m/z	C21134	C21134	C21H15N3O3	M+Cl	35.2	0	6.01703	82.870752689166	Protoviolaceinic acid; Protoviolaceinate;	-	-	-	392.083	-	3.31995	1
NEG002297	18398.7	17278.6	14086.2	12707	11351.9	14295	13542.5	15126.2	23962.6	19387.9	18126.4	20198.2	22650.5	26610.9	16730.1	24101.5	20495.7	16527.2	24229	28778.3	34060.7	26043.9	21302.6	21556.6	24305.9	18317.1	16069.5	22554.2	47279.3	27140.3	27717	19797.6	3.32_397.0725m/z	C06327	C06327	C21H16NO5+	M+Cl	38.4	0	0.610475	92.9388901148148	Chelirubine;	-	-	-	397.072	-	3.31995	1
NEG002301	18031.2	42869.6	30790	44634.3	28573	33901.1	39065.8	19808.6	57156.1	40179.2	27290.4	47186.8	34939.5	53697.9	24458.2	45361.4	59153.7	47089.2	71532.3	56186.3	60803.1	66718.6	44350.6	63422.2	63333.7	32715.9	41606	48408.1	122633	54682.8	61648.4	41158.6	3.33_314.1351m/z	C18898	C18898	C16H25NOS	M+Cl	37.3	0	-0.0944616	86.6353982968016	Tiocarbazil; Thiocarbazil;	-	-	-	314.135	-	3.33423	1
NEG002304	26599.9	36224	33352.4	29701.3	26165.4	32925.1	45882.8	33962.5	24096.9	41243.7	23998.7	28365.9	36928.5	39761.9	38245.3	42653.1	31830	40794.3	38498.4	36392.6	33107.3	42716.9	49151.5	42687	40398.1	38278.4	31052.6	35643.4	34800.3	33631.4	47226.3	31914.3	3.33_423.1408m/z	C08558	C08558	C18H28O9	M+Cl	35.1	1.17	-4.98409	80.2818319884292	Tuberonic acid glucoside;	-	-	-	423.141	-	3.33423	1
NEG002308	19195.6	38231.3	34104.8	22393.3	20922.1	23127.3	40904.1	19555.8	33473.8	41033	36168.3	41859.1	30840.8	34755.5	35208.9	28948.6	76624.1	40629.7	60130.3	54410.2	129091	91415.9	100941	99169.3	100708	60652.4	91502.5	112542	72105.1	104299	76981.6	66870.1	3.35_307.1027m/z	C09240	C09240	C19H16N2	M+Cl	31.3	0	7.25796	64.7216748161793	Sempervirine;	-	-	-	307.103	-	3.34852	1
NEG002309	31535.4	35907.4	34121.6	16931.7	32044.7	23323	48909.9	26297.4	145043	209458	42652.3	131140	63295.9	371043	39805	63496.8	116495	85204.3	205667	123434	129400	158690	28745.8	91868.4	84991	51289.1	55830.1	100611	311734	150945	93268.8	51433.3	3.35_369.1391m/z	C11807	C11807	C21H22N2O2	M+Cl	38.1	0	4.78014	95.8367052517169	Vinorine;	-	-	-	369.139	-	3.34852	1
NEG002312	128811	145242	149287	114680	145872	138397	165904	122220	365646	521846	159054	389214	185976	1.01214e+06	129872	211462	338188	200357	537610	291619	306233	411970	119426	282570	228281	182262	151002	281875	603122	411988	284215	156824	3.35_415.1444m/z	C09255	C09255	C22H24N2O4	M+Cl	45.9	54.4	3.59216	79.3517680475145	Vomicine;	-	-	-	415.144	-	3.34852	1
NEG002314	57088.9	54125.4	49825.5	38249.9	49519.9	43879.5	59623.4	51793.3	70591.8	83067.3	58036.8	75322.7	74891.3	115927	50070.8	64814.9	72798.8	57987.5	90767.2	81976.2	79336.6	76466.9	41468.7	71785.7	54816.2	55743.2	50483.1	64497.3	108291	85337.7	69920.7	58278.6	3.35_469.0655m/z	C10365	C10365	C24H18O8	M+Cl	42.1	37.9	-9.2847	82.5656841776452	Knipholone;	-	-	-	469.066	-	3.34852	1
NEG002315	198156	218449	293662	164845	245802	156642	187403	166374	142374	190679	145381	118209	230723	216904	214416	208055	195625	132044	183895	187154	274693	186478	163612	247952	178279	163891	257682	134402	203426	215307	212231	160240	3.35_645.1826m/z	C20977	C20977	C31H34O15	M-H	38.1	0	0.148195	90.6992322343556	8-Demethyl-8-(2,3,4-tri-O-methyl-alpha-L-rhamnosyl)tetracenomycin C;	-	-	-	645.183	-	3.34852	1
NEG002325	301865	680585	435241	419002	687045	467932	1.06545e+06	490470	456339	510462	411112	362867	458393	537915	591729	527566	231200	488240	655595	535191	533778	711777	556384	221566	388755	524133	587838	501582	675621	484403	406104	530634	3.38_377.1415m/z	C17046	C17046	C20H24NO4+	M+Cl	27	0	4.6569	40.6136618990961	Phellodendrine;	-	-	-	377.142	-	3.37708	1
NEG002326	42845.6	51159.2	55214.6	39013.2	44665.1	42497.2	42852.4	31551.7	32357.5	43295	35989.1	50568	36455.2	32821.2	33323	31229.7	49613.9	37015.6	45526.1	28192.8	31680.9	32938.8	33401.1	43682	50643.8	49390.9	56863	34807.2	24897.6	41831.9	57240.3	42104.6	3.38_392.1155m/z	C05316	C05316	C22H19NO6	M-H	36.7	0	4.00909	87.9670433718518	Dihydromacarpine; 13,14-Dihydro-5,7-dimethoxy-13-methyl-[1,3]benzodioxolo[5,6-c]-1,3-dioxolo[4,5-i]phenanthridine;	-	-	-	392.116	-	3.37708	1
NEG002327	147361	123560	172631	116121	123017	140080	246443	136655	168002	144728	182109	222954	127238	181307	124586	114210	133024	170154	171960	161598	152393	95211.7	142171	100234	117729	114448	209436	130681	199667	145925	86140.4	130242	3.38_433.0878m/z	C05820	C05820	C13H19N6O9P	M-H	37.1	20.2	-0.127518	65.707556605646	(L-Seryl)adenylate; L-Seryl-adenylate;	-	-	-	433.088	-	3.37708	1
NEG002328	8266.83	93029.3	13061.8	8611.41	63418.9	11183.4	57751.4	6684.28	11002.6	83931.6	14147.6	11961.4	99377.3	81467.3	97284.3	78557.6	8798.79	154806	103434	199352	96253.1	85344.4	79440.3	7423.98	90162.1	65710.7	193023	14276.2	261083	78998.6	79687.6	54989.6	3.38_436.1928m/z	C11596	C11596	C21H31N3O5S	M-H	36.8	0	3.71338	88.4310927139737	FMLP; N-Formyl-L-methionyl-L-leucyl-L-phenylalanine;	-	-	-	436.193	-	3.37708	1
NEG002345	21595.2	11245.6	14165.5	12151.7	12725	11780.3	11855.9	19836.6	8806.3	12490.3	11347.3	12427.3	13482.7	10259.2	8394.66	14256.3	13283	5800.36	9106.51	7042.18	9264.98	7988.91	7851.98	9759.74	8190.93	11705.8	6613.65	7205.4	5491.58	11801.2	15493.9	10819.6	3.41_263.0162m/z	C19026	C19026	C10H13ClN2S	M+Cl	31.7	0	-8.96979	68.4509216007891	Chloromethiuron;	-	-	-	263.016	-	3.40567	1
NEG002348	93533.6	111068	115203	91263.5	96369.1	93623.9	126021	83540.4	107805	151482	118465	120825	97401.7	112781	126757	98725	125521	138035	111309	92587.3	105894	118502	119255	112817	130258	136957	141384	96175	157297	109259	144451	113622	3.41_334.0761m/z	C11593	C11593	C16H17N3OS	M+Cl	35.2	0	-8.38504	85.1846402166303	E3040;	-	-	-	334.076	-	3.40567	1
NEG002352	32051.6	29446.5	35346.3	29052.7	43663.9	25686.4	25732.1	27310.5	22968.5	26552.7	33406.4	23619.1	20618	23469.4	21196.4	16998.6	40988.7	28703	30455.5	23526.8	28204.2	27450.9	28815.8	25891.5	28080.4	33504.6	24159.9	32672.3	26117.8	26051.6	27242.7	27170.3	3.41_407.0212m/z	C20815	C20815	C13H16N2O9S2	M-H	36.7	0	-3.02176	86.8905562544074	MM 4550;	-	-	-	407.021	-	3.40567	1
NEG002356	35267.9	41490.6	38098.9	44399.7	30608.2	41890.5	53309.2	41726.1	30486.2	34518.7	36601.9	34529.2	27028.2	28663	30270.4	25126.1	34544.9	28429	24896.9	19767.3	31134.1	33974.3	31088	31462	29350.3	38002	34571.3	24086.7	22064.7	26949.2	34635.7	33426.6	3.41_562.0505m/z	C16154	C16154	C15H23N3O16P2	M-H	35.1	0	4.36057	80.7535985816142	UDP-L-Ara4FN; Uridine 5'-diphospho-beta-(4-deoxy-4-formamido-L-arabinose); UDP-4-deoxy-4-formamido-beta-L-arabinopyranose;	-	-	-	562.051	-	3.40567	1
NEG002360	21328.5	20204.6	19917.9	15014.5	25255.1	19057.3	20029.7	20685.6	20002.5	26236	19152.1	21903.9	23735.5	28494	25743.8	20088.7	24765.5	31871.5	22314.4	30428.8	22641.6	22365	19490	21679.7	22963.2	22489.2	24497.1	20650.5	44005.8	22703	26493.7	23530.6	3.42_204.0865m/z	C21056	C21056	C8H15NO5	M-H	37.8	0	-6.23735	95.9005636188031	N-Acetyl-L-rhamnosamine; 2-Acetamido-2,6-dideoxy-L-mannopyranose;	-	-	-	204.086	-	3.41995	1
NEG002364	118699	113471	97280.6	128059	130208	101900	186188	116355	260563	167888	131376	119623	164079	145093	111171	191771	159800	156406	217250	176594	331893	215997	130509	154714	146857	151810	148034	149330	233201	174862	289284	126400	3.42_295.1002m/z	C14720	C14720	C18H16O4	M-H	37.2	0	8.79441	95.9472349978993	4-Ethyl-7-hydroxy-3-(p-methoxyphenyl)coumarin;	-	-	-	295.1	-	3.41995	1
NEG002365	36611.2	39963.2	32223.8	28371.4	26866.5	26178.1	24684	36703.4	37925.1	31684.2	32687.4	32188.5	56767.5	30212	27270.7	41154.3	33568.9	29624.6	49146.9	39757.1	44899.3	34682.6	31166.1	30145	30770.3	41308.6	32696.7	28926	36732.4	41006.7	43352	38781.1	3.42_418.0416m/z	C11806	C11806	C16H15F2N3O4S	M+Cl	30.6	0	-7.78198	61.4838893684798	Pantoprazole;	-	-	-	418.042	-	3.41995	1
NEG002369	34741.9	27455.3	24289.5	21774.5	29267.8	21157.9	29833.9	30850.3	24394.3	17320.6	29380.3	30429.5	31258.1	27699.7	29305.3	26889.8	30458.4	19424	22168.2	20463.8	25973.4	15719.5	21063.2	24751.1	22133.2	28046.2	26505.8	27374.9	10598.7	26286.8	26105.2	30659.2	3.43_152.0104m/z	C18789	C18789	C3H8NO4P	M-H	37	0	-9.45616	95.4813808285033	Fosamine;	-	-	-	152.01	-	3.43423	1
NEG002373	60884.7	60601.1	74622.1	64689.7	68723	70785.5	69533.7	67198.5	43700.9	44180.4	49081.7	60626.8	57590.6	60061.1	55961	57953	49431.8	48025.9	45451.1	38209.7	46371	41101.7	51035.5	49342.6	46241.6	49895.5	37608.4	44316.8	32858.1	49284	57997.1	56551.1	3.43_183.0286m/z	C20125	C20125	C12H8S	M-H	35.6	0	6.76799	85.7347509441256	Dibenzothiophene;	-	-	-	183.029	-	3.43423	1
NEG002374	19297.9	18796.2	20445.3	17008.4	20959	17741	24200	20173.7	25462.7	24029.7	21786.4	18824.1	26444.8	27042.3	21116.8	23720.5	25556	21559.4	29522.7	22985	23246.3	23813.4	18520	20191.6	22330.8	19923	22206.5	17670.6	78877.6	28171.3	26551.8	19517.4	3.43_205.0332m/z	C17931	C17931	C6H10N4S	M+Cl	37.4	0	7.05928	94.9471638738887	Imetit;	-	-	-	205.033	-	3.43423	1
NEG002377	42581.1	58417.8	66133.3	55187.5	70960.8	57854.4	69260.1	35244.6	54403.7	48363.4	52193.5	45783.5	31347.3	34291.5	51236.2	32763.6	55317	60193.7	48480	43755.9	38997.8	64514.9	52116	53501.4	76027.6	55570.4	106426	47999.9	57260.1	40437.7	81455.3	54583	3.43_281.1131m/z	C02628	C02628	C8H18N6O3	M+Cl	33.7	0	-1.21146	69.7223698216538	2-Deoxystreptidine; N,N'-Bis(aminoiminomethyl)-2-deoxy-streptamine;	-	-	-	281.113	-	3.43423	1
NEG002378	24496.8	17397.7	19669.1	30981.3	17211.5	23345	30471.3	23596	29627.9	17121.1	20967.5	29904.5	15170.3	19417.8	23218.4	28485.4	18062.8	16737.1	22734.1	23063.5	21205.4	27842.9	24900.3	31729.1	21602.2	11818.4	29369.4	31242.7	31726.1	28409.3	23580.2	27348.8	3.43_287.1210m/z	C17720	C17720	C19H16N2O	M-H	32.5	0	6.99569	70.2888724588429	Difenpiramide;	-	-	-	287.121	-	3.43423	1
NEG002379	44448.1	62200.5	57934.9	56367.1	42646.5	53812.2	70128.7	46365.1	54730	49110.8	47879.7	59570.6	41175.5	45086.4	44100.6	45772.5	54185.9	46925.7	50268.5	61422.2	49461.9	50346.7	58881	58078.9	66206.2	47663.5	77919	53291.8	68402.7	57721.1	63179.4	59388.6	3.43_333.1261m/z	C15453	C15453	C19H22O3	M+Cl	34.2	0	-0.805831	71.8917187037017	Doisynoestrol; cis-1-Ethyl-1,2,3,4-tetrahydro-7-methoxy-2-methyl-2-phenanthrenecarboxylic acid;	-	-	-	333.126	-	3.43423	1
NEG002380	115054	78191.3	77347.1	93638.6	123573	86064.5	100828	109016	106339	82675.9	109627	84630.9	103761	86559.2	98059.7	99305.8	89223.2	85619.1	89259	84598.1	93463.6	71158.7	87399	98514.8	94487.1	92320	85909.3	93377.1	69598.4	102769	81622.4	119934	3.43_510.9820m/z	C08098	C08098	C14H13N8NaO4S3	M+Cl	37.3	0	1.27291	87.9168870491216	Cefazolin sodium; Cefazolin sodium salt;	-	-	-	510.982	-	3.43423	1
NEG002382	403643	302082	305047	178965	188581	285153	213534	238770	186478	198964	280723	162798	476136	348181	278900	468569	295418	202500	309774	527609	594006	334686	256132	264508	247031	253807	219024	326962	263204	469148	406962	209741	3.43_599.1297m/z	C02879	C02879	C30H28O11	M+Cl	40.4	20.9	-5.0313	86.7641326752304	Protoaphin aglucone; Protoaphin aglycone;	-	-	-	599.13	-	3.43423	1
NEG002384	9.22531	17.8122	4.12082	22.8141	33.6733	5.89506	19.5259	7.4733	57.8504	17.1894	52.8464	42.4573	15.4359	13.6973	23.7994	25.4748	20.3006	14.3493	7.66702	4.46	21.7995	5.51154	7.70633	34.3463	12.1062	0.0214162	23.0783	28.8246	65.1555	11.9373	6.55034	24.5148	3.45_188.9852m/z	C06674	C06674	C6H6O5S	M-H	36.7	0	-5.66438	90.0262313289514	4-Sulfocatechol;	-	-	-	188.985	-	3.44852	1
NEG002386	35082.5	67845.6	73804.2	59466.4	40983.5	70887.1	93034.3	36691.4	68915.8	68155.1	70071.8	89132.7	40390.2	50011.4	42966.7	45057.5	73534.3	69201.3	69606	38021.5	43676.1	78572.4	71290.3	72176	77822.2	65549.5	99249.1	56893	107210	40840	77478.5	63452.1	3.45_257.0767m/z	C16744	C16744	C10H14N2O6	M-H	38.4	0	-4.74	97.5945425901685	Spongothymidine;	-	-	-	257.077	-	3.44852	1
NEG002391	9170.97	21196.7	21869.8	14542.2	12688.3	22388.4	23188.8	9323.93	13308.6	17923	11480.9	21028.1	9401.6	15888.2	15278.2	13796.2	14277.1	12355.4	17967.2	9027.98	14633.4	20072.5	14888.9	22537.7	17063.3	17645.1	22139.8	11960.1	24152	17100.1	17345.2	6836.62	3.45_320.0725m/z	C08163	C08163	C17H11N5	M+Cl	36.2	0	5.83978	87.4883001103328	Letrozole;	-	-	-	320.073	-	3.44852	1
NEG002404	353273	165466	141160	126852	90584.2	77069.9	75691.6	147437	111381	125828	575600	183026	700978	674932	157046	221558	139296	140225	125782	104007	109446	86142.1	80888.2	87048	149063	191121	80112.7	61638.5	52078.2	220057	162400	127460	3.46_331.0663m/z	C01158	C01158	C13H16O10	M-H	37.4	0	-2.19736	89.7432428096378	1-O-Galloyl-beta-D-glucose; 1-Galloyl-beta-glucose; beta-Glucogallin; 1-Galloyl-beta-D-glucose;	-	-	-	331.066	-	3.46282	1
NEG002413	1.04761e+06	1.64564e+06	1.65803e+06	1.69391e+06	1.21698e+06	1.56523e+06	2.37017e+06	997514	1.50328e+06	1.47443e+06	1.44029e+06	1.53386e+06	738461	966337	1.10605e+06	903099	1.33121e+06	1.34478e+06	1.2038e+06	752364	1.07987e+06	1.7657e+06	1.56186e+06	1.39737e+06	1.54047e+06	1.49311e+06	1.79206e+06	1.15041e+06	1.75687e+06	896692	1.16815e+06	1.37257e+06	3.49_287.0891m/z	C15230	C15230	C13H21O3PS	M-H	37.6	0	5.0575	93.5857449635165	Iprobenfos; IBP; Kitazin P; S-Benzyl O,O-diisopropyl phosphorothioate;	-	-	-	287.089	-	3.48687	1
NEG002417	5230.72	14251.6	11571	8784.98	10164.8	13007.5	11556.6	10768.6	13374.2	14020.1	8091.34	9724.36	12342.8	12177.5	7507.58	9858.49	20796	14260.9	23663.7	15356.7	14654.6	16425.7	11249.4	12656	16580.1	17741	14809	17755.5	18277.4	14517.2	24087	11997.1	3.49_331.1059m/z	C07175	C07175	C18H20N2S	M+Cl	38.8	14.5	5.90835	86.2180518322958	Methdilazine;	-	-	-	331.106	-	3.48687	1
NEG002418	122442	120097	93902.2	169549	185105	103502	170378	114190	375521	317530	171579	212020	248246	361183	137976	284322	273477	267050	491882	372657	470792	387374	188190	284345	293616	166044	184081	216999	990144	366577	305907	186837	3.49_351.0390m/z	C18349	C18349	C15H12O10	M-H	46.5	47	9.27679	95.8373650481188	4-[2-(5-Carboxy-2-hydroxy-3-methoxyphenyl)-2-oxoethylidene]-2-hydroxy-2-pentenedioate;	-	-	-	351.039	-	3.48687	1
NEG002428	60903.9	71949.8	70127.6	71479.2	68655.8	60281.1	95805.4	66130	63449.6	78818.2	54493.5	81286.5	55256	70254.4	72484.7	68669.4	63271.1	62780.3	67577.5	55034.1	70976.4	68430.8	65223.2	75990.9	70968.4	50157	87110.7	68617	66618.6	60903.9	70421.7	72105.1	3.49_425.2136m/z	C15404	C15404	C23H34O5	M+Cl	36	0	9.07848	89.9579242825104	3beta,17-Dihydroxy-5alpha-pregnane-11,20-dione 3-acetate;	-	-	-	425.214	-	3.48687	1
NEG002438	7167.04	3852.67	3278.66	3072.07	6615.85	3054.73	2555.22	6002.06	2025.45	4241.28	2281.86	4893.41	28970.2	10703.5	8582.1	12585.1	3486.01	2250.41	5484.07	7358.68	8598.75	4939.01	2479.35	4339.52	3584.03	3915.76	4468.4	2736.54	3626.13	10024.4	8100.08	3460.04	3.50_283.0673m/z	C01762	C01762	C10H12N4O6	M-H	38	0	-3.97789	94.7009200962379	Xanthosine;	-	-	-	283.067	-	3.50115	1
NEG002457	385454	340185	370851	286633	357627	368681	304438	367066	305161	285391	332881	380313	420136	337507	325667	326333	340454	301163	309822	315187	330074	281091	304987	350851	318849	327735	319553	329525	234182	391708	306075	356527	3.53_259.0021m/z	C04582	C04582	C6H13O7PS	M-H	36.3	0	-9.80041	92.1875137495152	S-Methyl-5-thio-D-ribulose 1-phosphate;	-	-	-	259.002	-	3.52973	1
NEG002464	68581.7	54538.3	64471.2	35941	40222.7	47717.7	42653.9	51563.4	36321.5	35851.5	38302.5	50235	59611.2	41221.7	44513.1	49497.6	47443.4	36451.3	39985.5	48671.1	46040.7	37340.1	35323.5	55364.1	47403.2	44049.8	47828.6	42171.2	18403.1	56687.5	51750.5	53063	3.54_182.0208m/z	C14713	C14713	C6H5N3O4	M-H	38.2	0	0.541574	91.8408529666209	2,4-Dinitroaniline; 1-Amino-2,4-dinitrobenzene;	-	-	-	182.021	-	3.54402	1
NEG002474	26904.1	9200.26	9277.22	10054.7	6363.63	4933.86	1677.82	17611.5	7214.67	12788	51040	21030.4	48739.5	50826.4	19061.1	23320.9	26345.7	23507.4	18501.3	13191	26891.4	11356.4	11861.4	14990	19263	28983.6	6517.36	16146.7	13645.4	28762.2	21506.7	21008.3	3.54_414.9962m/z	C08068	C08068	C18H15Cl3N2O	M+Cl	27.1	0	4.64812	40.7467711859419	Econazole;	-	-	-	414.996	-	3.54402	1
NEG002476	78376.4	97469.4	91788.8	74024.7	78968.7	69249.8	92216.3	83336.2	116988	120837	99482.6	136162	104469	133376	72814.8	129504	98635.5	90668.1	127792	113487	148611	119473	76639.3	162914	89696.6	105346	107370	121006	113066	195928	143385	92619.8	3.54_485.1481m/z	C13679	C13679	C20H28Cl2N8	M+Cl	28.1	0	-5.99228	47.5756282845825	Bis(3-azidopyridinium)-1,10-decane perchlorate; DAPA;	-	-	-	485.148	-	3.54402	1
NEG002481	13518	7654.16	15510.5	16139.2	18327	8169.78	12401.6	15966.1	25527.9	25864.1	21038.8	13217	35746.8	21928.5	19282.7	29408.2	52274.4	45477.2	70284.4	50006.8	80167.5	90101.2	21235.5	38653.9	50339	33468.8	48528.4	56978.5	107784	43637.9	31554.8	33477.3	3.56_188.0917m/z	C11843	C11843	C8H15NO4	M-H	40.1	13.4	-5.78096	93.6731671564778	2 -(Butylamido)-4-hydroxybutanoic acid;	-	-	-	188.092	-	3.5583	1
NEG002484	1.39983e+06	848031	762375	722015	579296	519228	496029	853388	639358	688523	3.01504e+06	1.33959e+06	2.25522e+06	2.34889e+06	968400	1.29895e+06	1.18496e+06	967113	980364	738361	1.15589e+06	780903	682613	853350	851290	1.21659e+06	577013	808164	770801	1.49191e+06	1.05558e+06	1.03725e+06	3.56_315.0712m/z	C14893	C14893	C20H13ClN2	M-H	35.8	0	5.38947	85.1820214744486	2-(4-Chlorophenyl)-3-phenyl-3-(2-pyridinyl)acrylonitrile;	-	-	-	315.071	-	3.5583	1
NEG002486	4.17836e+06	4.05471e+06	3.84428e+06	4.63334e+06	5.31746e+06	3.42058e+06	6.16819e+06	5.32471e+06	4.95444e+06	5.63578e+06	4.82134e+06	3.31396e+06	4.94145e+06	4.99532e+06	4.98524e+06	3.67572e+06	3.64722e+06	3.5347e+06	3.7668e+06	3.31565e+06	3.9708e+06	4.48712e+06	3.2096e+06	2.73515e+06	3.53878e+06	4.21746e+06	3.46166e+06	3.87744e+06	3.03184e+06	4.39803e+06	4.763e+06	4.39388e+06	3.56_371.0976m/z	C19252	C19252	C20H19ClN3	M+Cl	31.5	0	4.40584	62.4965131237008	Magenta; Fuchsin; Rosaniline hydrochloride;	-	-	-	371.098	-	3.5583	1
NEG002487	497215	650729	453802	457712	393147	361007	323948	508533	423668	435824	428749	640498	1.1574e+06	382182	363006	569407	487338	311078	614560	421570	563538	392579	435185	391352	394053	597223	352191	400377	299285	554726	677876	430461	3.56_378.0654m/z	C21136	C21136	C20H13N3O3	M+Cl	31.4	0.938	0.962676	57.4158042458703	Violacein;	-	-	-	378.065	-	3.5583	1
NEG002488	60505.7	60318.6	63387.9	58844.1	83167.8	55367.5	95242	55853	156166	277576	121903	164645	155721	153202	68532.9	100894	192007	211948	306684	238006	149552	237304	70752.6	115440	119948	190609	117021	168288	577624	252374	206265	206913	3.56_385.1336m/z	C19932	C19932	C21H22N2O3	M+Cl	38.4	0	3.16692	95.6996879035931	Perakine; Raucaffrine;	-	-	-	385.134	-	3.5583	1
NEG002494	24025.3	18166.5	20244.3	22834.9	26140.2	23479.6	25866.2	20302.3	24709.5	30501.7	27432.5	34816	24279.3	30136.7	31299.7	22708.3	23829.8	25552.9	22439.1	21475.2	25359.6	23215.3	23373	19342.5	21382.5	29963.8	24723.2	27101.3	20535.6	22900.3	19418.3	24817.9	3.57_216.9800m/z	C16199	C16199	C7H6O6S	M-H	39.1	15.2	-5.8169	86.78882609254	5-Sulfosalicylate; Sulfosalicylic acid;	-	-	-	216.98	-	3.57258	1
NEG002505	1.11486e+06	986568	1.02224e+06	1.08573e+06	1.19059e+06	1.18449e+06	969412	1.14147e+06	1.12833e+06	1.01031e+06	1.14521e+06	1.09496e+06	1.08711e+06	1.09159e+06	1.01768e+06	1.17408e+06	952032	1.08245e+06	1.05932e+06	1.22449e+06	1.05803e+06	894485	1.15395e+06	1.03767e+06	1.06083e+06	1.06796e+06	1.07266e+06	1.10639e+06	1.16643e+06	1.02044e+06	1.00904e+06	1.18475e+06	3.59_169.0132m/z	C01424	C01424	C7H6O5	M-H	39.9	14.5	-6.05435	92.0796503336689	Gallate; Gallic acid; 3,4,5-Trihydroxybenzoic acid; 3,4,5-Trihydroxybenzoate; Pyrogallol-5-carboxylic acid;	-	-	-	169.013	-	3.58688	1
NEG002512	59282.3	147326	104323	90616.2	85605	89081.3	132127	61820.7	95389.4	101175	59188.9	105379	73377.9	79866.9	63360.9	77506.7	94606	75406.1	109324	95326.3	66707.2	106467	87679.5	105224	131590	88317.7	153667	80339.2	103509	89087.7	159680	96628.6	3.59_302.1349m/z	C05324	C05324	C12H21N3O6	M-H	39	2.81	-2.75022	95.5133360132363	Nicotianamine;	-	-	-	302.135	-	3.58688	1
NEG002513	20113	20961.6	20287.8	16366.9	18504.4	23699.6	24973.5	23239.7	23237.2	17254.7	17337.9	21609.6	21724	22830.3	9976.73	21406.4	17262.8	21092.2	23794.6	21506	14123.2	17725.8	22435.1	19598.8	20589.3	20488.6	18422.3	25432.2	25278.4	20050	24298.4	20452.3	3.59_308.9963m/z	C18400	C18400	C8H19O2PS3	M+Cl	34.3	0	-5.79378	78.0013390819421	Disulfoton; Ethylthiometon;	-	-	-	308.996	-	3.58688	1
NEG002516	77491.3	78658	86034.2	60991.8	78612.8	72645.2	75659.4	77509.4	83279.1	78492.6	92210.3	91117.1	98337.2	92108.4	138363	98241	97217.4	91697	94816.6	81727.3	94317.9	77211.6	106913	86187.8	91246	93710.7	78642.6	91044.9	83428.2	89614.6	93982.6	90499.9	3.59_326.9914m/z	C04711	C04711	C14H12O3S2	M+Cl	42.8	29	-2.61373	87.887105446003	5-(3-Hydroxy-4-acetoxybut-1-ynyl)-2,2'-bithiophene;	-	-	-	326.991	-	3.58688	1
NEG002519	258589	233045	250092	244041	243990	230890	236699	286186	257971	259936	286910	293175	318227	364303	387461	313457	307685	229700	304960	262785	370469	253723	235438	309904	267364	306938	223689	307356	190805	365586	412385	288646	3.59_345.0852m/z	C18877	C18877	C12H18N4O6S	M-H	35.9	0	-6.55981	86.95461255613	Oryzalin;	-	-	-	345.085	-	3.58688	1
NEG002532	169836	342945	243917	207255	357085	238018	429783	245373	250030	304313	231449	223500	285413	326052	315709	300669	171960	295643	387013	320398	325817	364165	296266	194025	267507	318653	354475	297468	390551	315981	298497	287565	3.59_464.1491m/z	C08122	C08122	C21H27N3O7S	M-H	35.2	0	-1.19026	77.473037735226	Bacampicillin;	-	-	-	464.149	-	3.58688	1
NEG002536	59059.4	48620	51947.5	49588.1	59362.9	44769.8	56432.4	50143.5	64556.4	58487.9	62237.5	58996	59617.6	64344.9	57469.9	62507.5	71542.7	62106.4	81620.9	64308	73470.4	81332.5	49076.9	66144.8	60332	67613.1	71450.4	61987.2	80974.4	72178.3	78196.2	57033.3	3.59_564.0854m/z	C11583	C11583	C17H30Cl2N5O8PS	M-H	29.2	0.741	-0.521876	45.7745517286533	4-Glutathionyl cyclophosphamide;	-	-	-	564.085	-	3.58688	1
NEG002542	20594.8	69395.5	44921.7	30880.9	31495.8	34142.2	45255.4	23261.3	42357.3	37435.1	19914.3	31698.7	30665.9	26712.5	20980.3	24416	37295.2	30015.7	49173	39724.7	30640.1	46383	40071.4	38822.8	71133.7	43798	75667.9	29426.2	33375.4	33494	82422.5	46739	3.60_213.1234m/z	C01909	C01909	C10H18N2O3	M-H	38.5	6.62	-5.0095	91.523671325912	Dethiobiotin; Desthiobiotin;	-	-	-	213.123	-	3.60117	1
NEG002543	4723.49	7520.89	6989.54	4268.67	4276.61	4333.65	5294.05	4665.57	7086.46	6996.48	2242.29	6280.45	8314.43	6557.32	3622.69	5891.38	7700.92	5121.73	10451.8	6472.44	6247.7	6841.28	5554.06	6515.38	9289.52	5744.5	9127.62	5291.7	4754.34	6882.31	15163.5	4961.94	3.60_258.1072m/z	C05939	C05939	C10H17N3O5	M-H	38.6	6.73	-8.91443	96.2751253252036	Linatine; N-(gamma-L-Glutamyl)amino-D-proline;	-	-	-	258.107	-	3.60117	1
NEG002546	21386.8	15367	13598.8	14824.7	24556.9	20062.3	16464.4	31166.1	28863.8	22500.1	33066.4	23721.6	49460.9	50049.5	37707.5	47686.2	30030.3	29807.5	35554.7	31413.5	38168.3	24668.3	31475.2	30697.7	23734.6	22171.8	27959.5	24100.5	37161.1	43197	45689.2	27678.3	3.60_343.0641m/z	C18942	C18942	C13H16N4O3S	M+Cl	37.7	0	1.23959	89.9944195376616	Mecarbinzid;	-	-	-	343.064	-	3.60117	1
NEG002550	955552	1.30633e+06	1.01639e+06	1.26095e+06	1.30237e+06	963444	1.45533e+06	1.13283e+06	631273	720722	702684	1.10075e+06	745794	1.24209e+06	1.08583e+06	556376	681735	509490	488342	531115	508635	509371	641120	655529	603393	615573	693660	862949	339866	698677	562645	765086	3.60_409.0439m/z	C18514	C18514	C23H15ClO3	M+Cl	33.1	0	9.55842	75.9414816914225	Chlorophacinone;	-	-	-	409.044	-	3.60117	1
NEG002554	52969.5	58823.3	53892.9	73594	73737.7	52576.7	64773	54822.2	137567	78859.1	62765.2	87661.8	88479	113439	52585.1	128791	111161	78865.3	203121	116480	223264	159157	62277.6	103638	101384	58076.4	76677.7	89359.5	263558	158664	124229	68044.1	3.60_476.1599m/z	C11737	C11737	C24H23N5O6	M-H	37.4	0.928	4.9666	91.675187146723	CB3717;	-	-	-	476.16	-	3.60117	1
NEG002555	225935	228394	196318	159782	204788	192379	200916	191498	184903	175313	193277	230875	268697	215655	177701	216298	218363	179739	229484	198145	186058	196502	167283	217015	193251	225328	215879	215694	166831	249801	272175	196152	3.60_492.1499m/z	C07225	C07225	C23H27N3O7	M+Cl	28.7	3.31	-9.64845	50.8962161050553	Minocycline;	-	-	-	492.15	-	3.60117	1
NEG002556	5392.5	11772.8	9063.25	9781.98	8361.01	4406.62	2366.41	10151.6	4079.61	4182	6255.29	8017.65	2335.41	5430.39	6828.1	1839.97	2057	2963.08	2388.49	2892.92	1569.13	806.682	2925.11	3015.37	2460.54	4388.66	2768.85	5356.88	375.756	1898.14	840.257	8118.93	3.60_508.9699m/z	C18434	C18434	C17H8Cl2F8N2O3	M-H	30.4	0.571	-2.44202	54.2654088500488	Lufenuron;	-	-	-	508.97	-	3.60117	1
NEG002576	234574	197019	190218	130628	165668	198210	195453	208996	148405	113993	173620	154592	359828	184622	149542	240520	160095	127943	161165	241840	190048	128740	175802	170003	154432	185051	196222	157721	128456	241189	239836	244366	3.63_433.0857m/z	C09359	C09359	C19H24Cl2O7	M-H	29.1	8.79	7.14594	44.7744142785748	Chlorohyssopifolin A;	-	-	-	433.086	-	3.62973	1
NEG002577	95862.1	113901	110712	98734.5	85352.3	112275	145690	78840.4	84155.9	80784.2	88579.9	98757.6	116060	90390	76974.7	98819.3	136378	82750.2	99629.9	104348	114550	117876	103700	94800.1	122413	96124.1	99600.1	91004	121166	116142	112296	92404.5	3.63_449.1358m/z	C10707	C10707	C23H26O7	M+Cl	38.6	8.8	-3.56782	88.1842450109497	Neoisostegane;	-	-	-	449.136	-	3.62973	1
NEG002582	70421.2	88679.8	94795.1	66339.8	96384.2	78057.3	107896	73058	91760.9	89681.2	71144.8	73948.6	94683.6	83648.5	83656	86152.1	139793	87499.9	221058	119787	139453	222978	82475.1	119223	126548	81873.9	135737	124038	235288	195772	131693	85298	3.64_279.1043m/z	C15191	C15191	C18H16O3	M-H	37.1	0	5.97405	92.0994275262655	(2-Isopropyl-1-benzofuran-3-yl)(4-hydroxyphenyl)methanone; 2-Isopropyl-3-(4-hydroxybenzoyl)benzofuran;	-	-	-	279.104	-	3.64402	1
NEG002583	187721	176923	162712	168917	188441	170859	268695	301514	304421	560289	194950	195949	228712	492693	156335	268239	311931	191680	389741	237410	382752	336944	131886	174573	194557	192544	124306	273600	413115	368609	280124	176326	3.64_295.1025m/z	C14501	C14501	C18H16N2	M+Cl	38	0	6.6341	97.4227181150364	N,N'-Diphenyl-p-phenylenediamine; DPPD;	-	-	-	295.102	-	3.64402	1
NEG002585	2.11483e+06	2.21468e+06	2.10966e+06	2.21827e+06	2.45332e+06	2.07085e+06	2.2522e+06	2.30955e+06	1.95788e+06	2.45501e+06	2.28581e+06	1.91233e+06	2.41032e+06	1.97589e+06	2.35226e+06	2.10396e+06	2.01297e+06	2.49852e+06	2.54217e+06	2.52093e+06	2.61841e+06	2.06191e+06	2.17069e+06	1.85831e+06	2.06665e+06	2.08818e+06	2.47277e+06	2.18355e+06	2.79761e+06	2.43262e+06	2.29651e+06	2.3231e+06	3.64_337.0158m/z	C11151	C11151	C8H8HgO2	M-H	20	0	-0.0886007	0.230055600422119	Phenylmercury acetate;	-	-	-	337.016	-	3.64402	1
NEG002591	223465	228877	235408	198316	229486	226945	267966	204080	245007	226677	234764	273984	256264	252517	213321	259246	289289	230671	271994	258248	263417	252747	214755	262628	257743	251894	298127	242064	248423	279351	285532	226339	3.64_465.1157m/z	C11315	C11315	C18H22N6O7S	M-H	30.7	12.7	-8.77767	50.6107647369841	S-(4-Azidophenacyl)glutathione; S-(p-Azidophenacyl)glutathione;	-	-	-	465.116	-	3.64402	1
NEG002607	15816.7	21586.8	19309.6	17062.2	12452	15181.7	15478.5	11553.5	10865.9	9080.27	7518.74	13014.7	15410.7	9917.17	10049.3	10077.6	11820.1	10391.9	17063.7	8555.93	8395.48	9854.57	8751.31	8444.42	8215.4	11968.9	8568.22	7076.89	13275.6	7943.2	16173.6	8318.02	3.67_219.0661m/z	C09963	C09963	C12H12O4	M-H	42.3	15.4	-0.867092	97.1815617198605	Polygonolide;	-	-	-	219.066	-	3.6726	1
NEG002611	50239.8	53233.9	49996.4	43358.6	48891.2	52926.8	57395.3	44158.3	53856.8	52201.6	47122.9	54677.5	48723.1	48905.1	42482.1	51378.3	57197.2	54330.8	61884.9	39798.1	47775.1	52505.5	49495.9	47938.6	59454.3	47967.9	48739.2	50538.3	56041.8	44665.5	51611.9	48464.7	3.67_279.0557m/z	C20818	C20818	C10H16N2O3S	M+Cl	29.2	0	-7.56403	54.5462614031826	C20818; Carbapenem biosynthesis intermediate 2;	-	-	-	279.056	-	3.6726	1
NEG002615	125018	172936	160764	158513	145147	157891	187712	137377	161329	144651	146945	149768	113226	124974	129927	129233	144789	135257	134666	121739	122950	157311	166309	168085	169896	151330	177664	135650	155047	125283	156976	155266	3.67_304.0786m/z	C11085	C11085	C13H19NO3S	M+Cl	38.4	0	2.23587	94.564921511404	Fenothiocarb sulfoxide;	-	-	-	304.079	-	3.6726	1
NEG002618	45176.2	119000	107202	92045.7	69807.5	102177	141473	56369.7	73028.6	79096.1	61835.7	106150	43768	64847.2	55545.1	50227.1	96857.6	68750	78389.7	62737.1	43234.2	98108	83075.9	88130.3	118159	83897.2	134998	74655.8	85943.4	62807	131101	81968.1	3.67_318.1653m/z	C13683	C13683	C19H25NO	M+Cl	35.5	0	8.0496	86.269286851752	Histrionicotoxin;	-	-	-	318.165	-	3.6726	1
NEG002619	11786.8	10322.1	15892.4	10444.9	16350.2	16014.4	15319.7	12719.8	9417.94	11283.6	17251.9	20346.1	9170.2	23448	15174.5	10922.3	13124.3	10688.2	9398.2	8333.16	8008.48	12180.8	11208.3	8331.67	8538.41	11228.9	11020.6	14309.3	5478.2	10807.1	8006.96	8731.29	3.67_329.0498m/z	C18974	C18974	C10H19N2O4PS	M+Cl	37.7	0	0.133926	88.792832273477	Cyanthoate;	-	-	-	329.05	-	3.6726	1
NEG002621	69803.6	82346	63368.5	66657.5	47381.7	31344.1	28402	49137.2	34779.7	49412.4	27056.6	27794.1	75470.3	36151.6	31676.5	60688.8	49763.3	21626	52928.7	35690.5	49328.5	34733.3	47478	49617.1	29292	61871.2	51373.2	30682.9	22425.2	58284.2	77303.1	49505.8	3.67_348.0523m/z	C04302	C04302	C12H16NO9P	M-H	35.7	0	9.41973	89.0946280226396	N-(5-Phospho-D-ribosyl)anthranilate; N-(5-Phospho-beta-D-ribosyl)anthranilate; N-(5-Phosphoribosyl)anthranilic acid;	-	-	-	348.052	-	3.6726	1
NEG002623	58472.7	189763	156741	134559	118443	141456	194660	71407.1	120191	116091	96724.2	147864	62472.7	87876.4	89533.7	79918.1	140616	105535	139543	109594	81533.3	147239	116837	140359	200902	110727	212511	119974	134657	101470	204795	122576	3.67_360.1770m/z	C19691	C19691	C18H31NO2S	M+Cl	37.9	0	0.147738	89.6920403697007	Farnesylcysteine; S-(2E,6E)-Farnesyl-L-cysteine; S-trans-trans-Farnesylcysteine;	-	-	-	360.177	-	3.6726	1
NEG002626	58429.4	81897.6	86799	90378.4	65726.1	86042.4	90235.9	66215	77714.6	69014.4	81497.4	80345.2	42263	49471.4	53494	46510.3	56148.9	73154.7	55520	43495	52718.7	67769.2	89698.9	73005.9	74214.1	80500.1	83633.2	65924.2	74626.8	44023.1	53417.6	72279.1	3.67_386.0044m/z	C12675	C12675	C14H14ClN3O4S2	M-H	32.8	0	0.649075	64.9347101928267	Benzylhydrochlorothiazide;	-	-	-	386.004	-	3.6726	1
NEG002628	24350.5	48746.2	42330.8	30222.4	27392.5	28168.5	36625.7	19835.3	37907.6	29680.4	21554.5	30163.2	19239	29113.8	21093.5	20759.6	44088.7	26997.3	32249.9	25832.8	19733.8	33771.6	25944.8	30624.9	46595.9	35507.1	48935.8	28352.4	27224	25148.7	44343.8	23377.2	3.67_394.1539m/z	C11563	C11563	C25H21N3O2	M-H	26.5	0	-5.65033	39.1223452722104	1-Benzyl-7,8-dimethoxy-3-phenyl-3H-pyrazolo[3,4-c]isoquinoline;	-	-	-	394.154	-	3.6726	1
NEG002634	22950.7	19194	22363.4	16648.5	16666.7	12940.9	14804	15023.8	8169.47	10467.3	16814.2	11759.8	23592.8	12393.4	9449.64	17831.3	19174.1	7061.55	13594.1	8046.71	14884.1	10914.1	11062.9	12768.1	8549.66	16523.6	7713.25	14344.9	8583.91	19640	19806.7	16519.7	3.69_120.9954m/z	C19296	C19296	C3H6O3S	M-H	36.3	0	-8.6939	91.2291274626109	1,3-Propane sultone;	-	-	-	120.995	-	3.68688	1
NEG002638	177.681	169.283	111.842	160.787	198.48	197.208	314.337	170.362	63.4154	149.905	227.557	163.885	218.628	62.2845	359.417	130.427	345.024	147.474	225.928	40.5548	263.386	353.661	151.996	247.777	253.312	306.296	373.407	122.436	569.095	466.248	357.189	300.55	3.69_245.0589m/z	C12739	C12739	C9H11FN2O5	M-H	38.3	0	3.77104	95.7230389400576	5'-Deoxy-5-fluorouridine; Doxifluridine;	-	-	-	245.059	-	3.68688	1
NEG002653	10453.9	8331.41	7521.37	7484.19	8917.33	6093.58	6740.28	6626.63	8027.63	8339.63	7595.38	7494.34	7584.19	11040.3	9034.52	9939.03	9335.4	7693.56	6729.45	8141.48	7228.82	4468.92	7086.72	9421.77	5219.95	6461.37	7317.07	4583.22	4382.66	5623.12	5996.54	5657.78	3.72_146.0242m/z	C11129	C11129	C8H5NO2	M-H	31.6	0	-3.86994	62.761295192404	Isatin; 1H-Indole-2,3-dione;	-	-	-	146.024	-	3.71545	1
NEG002663	1520.23	4481.8	2723.14	2106.36	2745.38	3360.28	5046.06	1808.66	57187.4	292213	5336.03	72204.4	4392.2	318690	3455.55	7430.68	12457	58710.5	65974.5	65510.6	39976.1	61691.1	3734.84	15440.5	126500	88130.2	114666	90069.6	229321	158438	167516	103474	3.72_321.1119m/z	C19022	C19022	C15H18N2O6	M-H	37.5	0	8.38258	96.8053172936994	Binapacryl;	-	-	-	321.112	-	3.71545	1
NEG002664	47366.6	82968.3	76107.2	54748.1	57563	63719	88629.8	46836.6	61962.1	63292.4	45110.3	66713.8	38237	52300.4	50850.7	52244.2	67779.1	57833.4	63195.6	62057.7	48205.7	61706.8	66784.8	68130.8	90663.8	54305.3	97445.8	51186.4	60359.9	53702.8	91763.8	55576.5	3.72_358.1709m/z	C07542	C07542	C20H25N3O	M+Cl	22.4	0	5.35016	18.3089500491772	Lysergic acid diethylamide; LSD; Lysergide;	-	-	-	358.171	-	3.71545	1
NEG002681	3174.06	12025.4	8336.07	3115.38	6805.08	9170.2	6373.19	4719.46	23127.3	155649	5134.43	28320.7	13715.6	118719	5144.38	16911.7	23420.3	67168.4	63578.4	93930.9	28118	47458.3	6297.32	24197.9	70001.5	46853.7	67802.9	38945.5	209114	109649	75688.4	46681.5	3.73_378.1327m/z	C12224	C12224	C22H21NO5	M-H	38.7	6.59	-5.28208	93.0479177511637	N-Methyl-2,3,7,8-tetramethoxybenzophenanthridine-6(5H)-one;	-	-	-	378.133	-	3.72975	1
NEG002683	209693	133236	175778	127076	228001	207318	180049	258591	196300	161027	272737	488762	249397	447461	240122	227864	309185	199817	290086	173487	184362	300574	121274	199075	191053	283516	118159	324151	76585.7	216717	285806	278584	3.73_415.1908m/z	C07310	C07310	C24H32O4S	M-H	40.6	38.5	-9.73505	74.9238192105005	Spironolactone;	-	-	-	415.191	-	3.72975	1
NEG002687	158222	139745	140552	147882	183423	146518	148775	161061	206107	189079	190384	170791	223561	193414	138412	199073	303236	240751	328493	292445	233913	265856	140255	231491	266470	263639	203941	271636	377436	284884	346529	202986	3.74_361.1136m/z	C09773	C09773	C15H22O10	M-H	36.8	0	-1.26813	85.5005825554311	Catalpol;	-	-	-	361.114	-	3.74403	1
NEG002688	38514.3	54973.3	53073.3	52611	33598.7	50329.5	54899.4	30185.6	59946.6	56340.6	40647.7	51886.9	33253	49989.7	48840.3	33178.1	44110.1	48688.8	53907.3	35045.1	50328	60916.3	46923.3	51924	55636.3	40081.4	54558.7	62073.1	47588.9	29137.7	48241.5	38547.2	3.74_409.2189m/z	C18230	C18230	C23H34O4	M+Cl	35.2	0	9.9942	86.7318266062921	Calcitroic acid;	-	-	-	409.219	-	3.74403	1
NEG002689	1966.13	12727.7	8829.81	6970.38	10140.8	9479.4	10565.2	2485.88	5077.4	7483.72	3804.56	9247.05	3025.54	6638.64	6640.84	4855.33	8442.65	4778.04	10321.5	10212.1	7778.95	8913.48	3389.44	5842.14	12035.8	7664.92	23958.9	6396.08	8431.27	9686.58	13265.3	5224.88	3.74_421.2072m/z	C17614	C17614	C19H34O10	M-H	45.5	34.2	-1.79702	95.478271065421	1-Octen-3-ol-3-o-beta-D-xylopyranosyl(1->6)-beta-D-glucopyranoside;	-	-	-	421.207	-	3.74403	1
NEG002690	518707	664074	697773	841598	514516	770001	722045	554311	749568	797940	747411	907301	523064	632799	637568	567311	651493	702323	663120	477510	583254	685861	762752	710004	644706	700099	658028	673111	665563	474057	565960	697658	3.74_425.1285m/z	C07816	C07816	C22H28Cl2O4	M-H	30.3	0	-1.61374	53.6460634939569	Mometasone;	-	-	-	425.129	-	3.74403	1
NEG002698	6692.86	31761.8	34750	21095.4	18972.9	22961.6	42556	17164.5	25186	27871.9	9651.55	24938.2	9976.5	14673.7	17407.6	10663.1	23266.9	13301.4	30418.7	14370.5	9568.25	31943.9	13382.1	29636.9	27994.7	16127.4	40103.8	19338.6	14208.2	18614.2	51424.1	21451.4	3.74_560.2596m/z	C10817	C10817	C27H43NO9	M+Cl	29.7	0	-6.74016	56.017232797135	Protoverine;	-	-	-	560.26	-	3.74403	1
NEG002701	1340.49	7850.2	7081.46	5641.25	10088.8	3633.83	5345.93	5349.61	5668.92	13110.6	3613	10439.8	11341.1	15074	9482.79	5847.38	8993.35	11203.1	11892.9	10276.7	7042.53	8615.83	3415.11	6139.22	4789.75	4032.89	13647.6	9103.4	29541.2	8439.26	7315.93	2187.06	3.76_225.0871m/z	C00931	C00931	C10H14N2O4	M-H	39.8	6.33	-4.54542	97.7091591939698	Porphobilinogen;	-	-	-	225.087	-	3.75832	1
NEG002704	71793.6	126929	133277	109853	105383	123416	137584	69120.7	88111.8	76915.9	72728	108808	54260.8	62371.8	86552.2	66386.7	107525	92893.3	101922	108294	70256.1	94310.9	85875.6	107890	140289	88586.5	161394	85032.8	108719	87562.2	126392	81914.8	3.76_272.1607m/z	C20279	C20279	C12H23N3O4	M-H	39	8.16	-3.30187	90.4803244456194	(2R,3R)-3-Methylglutamyl-5-semialdehyde-N6-lysine;	-	-	-	272.161	-	3.75832	1
NEG002705	16879.4	17560.9	17916.4	8921.14	12315.6	15758.5	23962.5	19004.1	16458.5	21392.1	18371.9	21763.3	21376.6	29174.6	16062.9	32508.1	30105.7	21678.9	32525.3	26420.6	34108.2	31744.3	11732.5	26649.3	31313.3	23987.3	14113.4	25615.5	33474.9	29931.2	34573.7	15965.2	3.76_311.1313m/z	C14935	C14935	C19H20O4	M-H	36.5	0	7.86137	91.087513504295	m-(beta-Acetyl-alpha-ethyl-p-hydroxyphenethyl)benzoic acid;	-	-	-	311.131	-	3.75832	1
NEG002707	7963.57	15714.6	12280.2	12305.6	5477.96	7873.83	11148.5	11402.8	11948.9	19719.7	8242.31	14213.7	8985.39	15067.1	9601.51	9449.32	9456.62	6566.26	13653.4	9653.27	6410.39	10942.7	6668.21	10524.9	13513.8	6947.59	18655.2	8679.12	10661.4	11624.7	20440.1	10457.3	3.76_322.1373m/z	C08071	C08071	C21H21N	M+Cl	37.7	0	1.60294	90.4628058431237	Naftifine;	-	-	-	322.137	-	3.75832	1
NEG002708	34085.7	27768.4	29865.5	19786.7	30911.9	22944.3	22739	33816.2	33647.4	47432.3	46034	74965.7	59028.4	59568.3	45134.7	56600.3	50213.4	36188.4	45195.4	38526.2	50007	34380.8	27882.4	43228	37652	49031.2	37136.7	42269.4	29511.8	58748.5	51084.9	35569.5	3.76_331.0644m/z	C12331	C12331	C17H14NO4+	M+Cl	42.2	52.4	9.07014	68.4330165423618	2,3,9,10-Tetrahydroxyberberine;	-	-	-	331.064	-	3.75832	1
NEG002713	399065	472110	520951	506491	359967	455669	530977	389629	506302	576713	440835	535909	413141	470191	570473	401467	541570	465150	418459	367032	428093	508107	533394	513156	428505	465279	458190	557956	454376	387438	439743	438804	3.76_443.1487m/z	C09579	C09579	C21H28O8	M+Cl	38.1	0	2.16839	93.1074242203502	Vernoflexuoside;	-	-	-	443.149	-	3.75832	1
NEG002717	121505	123674	114893	92812	98068.1	98947.7	117573	127740	98557.3	121560	147446	110709	145290	169518	151024	180098	168046	109032	120288	95115.4	147719	125171	89423.1	152648	114217	123580	106737	122198	102528	187908	168963	93193.6	3.77_310.0924m/z	C08345	C08345	C14H17NO7	M-H	38.1	9.99	-2.61186	83.4448049119163	Zierin; Benzeneacetonitrile, alpha-(beta-D-glucopyranosyloxy)-3-hydroxy-, (S);	-	-	-	310.092	-	3.7726	1
NEG002719	41486	34160.8	48044.4	49074.7	54205.5	58581.6	33348.3	43893.3	26442	4547.23	75227.8	30981	27276	6908.74	53577.7	43102.9	22658.2	41000	11792	25581.9	25335.6	12062.1	54355.4	38138.8	30004.9	46764.5	38656.3	50339.1	12107.6	16446.7	16168.2	40991.3	3.77_366.9349m/z	C18820	C18820	C9H11Cl2FN2O2S2	M+Cl	27.5	0	9.61661	47.916503273614	Dichlofluanid;	-	-	-	366.935	-	3.7726	1
NEG002720	497446	467968	387859	334206	402081	354172	344432	524484	388170	607822	469143	593482	648495	688883	720795	520093	598574	435536	489693	484861	518831	387077	547035	514287	534563	562073	443331	454091	321018	588587	679179	526132	3.77_373.1126m/z	C16963	C16963	C16H22O10	M-H	36.2	0	-3.84103	85.6749613332703	Gardoside;	-	-	-	373.113	-	3.7726	1
NEG002721	124639	182203	153152	142029	119174	169353	169899	139153	168394	148771	142543	171127	124637	137699	104068	165031	170609	142117	188566	164133	148814	201834	144081	172641	198959	165876	198126	176268	143196	174626	254570	151225	3.77_408.1750m/z	C16549	C16549	C25H27NO2	M+Cl	34.5	2.45	3.91396	74.5566393231175	alpha-Hydroxy-N-desmethyltamoxifen;	-	-	-	408.175	-	3.7726	1
NEG002722	177581	339277	296282	257338	256502	276211	352616	172349	251102	274013	205377	295284	172232	270420	210293	189182	287078	214623	308696	242781	184030	247213	197388	282880	281119	197524	360539	244547	289097	218663	300804	202773	3.77_431.1773m/z	C11784	C11784	C23H28N2O4	M+Cl	34.3	0	7.67473	79.9711472453195	Echitovenine;	-	-	-	431.177	-	3.7726	1
NEG002729	14056.1	11761.8	13343.8	6298.81	12463.5	10964.8	11817.1	7612.18	4358.25	7616.73	10938.4	11470.7	10657	7288.68	8522.5	9907.94	11257	5046.84	10030.1	5724.98	6147.38	7457.02	5923.92	4665.16	5739.19	6375.43	7050.77	5058.67	8695.27	9804.77	9755.75	9576.08	3.79_236.0549m/z	C11080	C11080	C7H15N3O2S2	M-H	32.5	0	6.62065	70.1282589068108	Cartap;	-	-	-	236.055	-	3.78688	1
NEG002730	18236.4	26921.4	27052.9	21786.2	15891.5	22079.4	23224.5	18434	12414.9	17760.1	10057.9	18244.1	12145.7	16116.9	10769.2	8712.99	18849.5	11311.2	11025.5	10304.4	12363	16448.5	7944.61	11733	8946.78	14351.9	10659.6	12055.9	11209.4	16516	21497.8	10831.2	3.79_240.0508m/z	C04204	C04204	C10H11NO6	M-H	33.8	2.08	-2.35365	69.6155891831656	N-(2,3-Dihydroxybenzoyl)-L-serine; 2,3-Dihydroxy-N-benzoyl-L-serine; 2,3-Dihydroxybenzoylserine;	-	-	-	240.051	-	3.78688	1
NEG002740	19304.8	18252.9	19925.7	22021.1	22047.5	23407.7	29162.1	19763	26199.5	42471.2	23339.6	31394.1	20356.7	50244.7	24926	24102.4	25298.5	27528.5	34361.6	29407.9	29232.7	33492.4	21727.6	23511.9	31913	29253.1	34394.8	35109.1	54629.5	49016.9	41597.8	26459.2	3.79_375.0463m/z	C09264	C09264	C15H16O9	M+Cl	42.2	46.2	-7.47104	73.277205310366	Esculin; Esculoside;	-	-	-	375.046	-	3.78688	1
NEG002741	96677.8	128666	110573	93209.5	116266	132850	153032	112260	121718	146916	129416	140561	112590	138527	95676	125114	159811	113665	184166	132252	114281	184215	91393.5	129638	168873	148415	145132	157313	139273	148352	186863	117888	3.79_380.1530m/z	C07768	C07768	C22H24ClN3O	M-H	35.2	0	-1.25125	77.3079487410261	Azelastine;	-	-	-	380.153	-	3.78688	1
NEG002746	28457.9	10104.8	7022.04	13844.2	17027.8	7345	10957.8	13041.2	46414.5	38598.5	21423.1	27609.9	29515	36955.8	11068.1	39593.1	33223	34687.5	48352.6	41845.4	45037	36665.9	19016.5	34379.9	29460.6	19239.7	10471.9	27678.4	60347	45901.7	30941.3	20245.4	3.79_410.0026m/z	C11182	C11182	C15H16Cl3N3O2	M+Cl	27.1	0	6.34209	42.9380907145863	Prochloraz;	-	-	-	410.003	-	3.78688	1
NEG002747	104146	70071.3	86316.3	61547.7	71743.1	78195.9	57336.4	103501	51336.5	55741.7	70464.6	80923.3	127840	70735.9	68020.6	86576	87343.9	44595.1	62305.1	62013.9	72216.5	47305.8	49503.9	80383.2	58535	89688.5	59761.7	66433.5	32657.3	104465	90356.4	61722	3.79_421.0806m/z	C16979	C16979	C19H18O11	M-H	38	9.77	6.92933	88.1549973279814	Isomangiferin;	-	-	-	421.081	-	3.78688	1
NEG002753	180349	151094	146913	114341	160027	119295	172195	131719	287531	2.22641e+06	152068	290146	259798	1.81386e+06	140327	235087	695917	207588	1.45048e+06	371012	459835	1.02505e+06	115501	236904	251948	158964	192419	257768	1.61047e+06	1.28645e+06	366306	135308	3.79_587.1779m/z	C01576	C01576	C29H32O13	M-H	38.8	0	1.44587	95.520811508912	Etoposide; VP-16;	-	-	-	587.178	-	3.78688	1
NEG002773	45777.7	106538	106197	94355.9	76489.1	89248.1	104937	50678.3	79224.5	75749	64680.6	84122.2	52336.8	62409.8	64705.7	62372.9	78093.8	68998.9	87168.8	65572.4	54200	82255.1	63504.6	91628.5	107912	65282.2	131749	75446.7	67550.5	75931.3	120522	75180.5	3.82_235.1082m/z	C11723	C11723	C12H16N2O3	M-H	38.8	6.1	-2.4225	90.7595958983078	Hexobarbitone; Hexobarbital;	-	-	-	235.108	-	3.81903	1
NEG002775	21837.5	26749.6	25554.6	17844.4	18837.5	19443.5	23307	18737.2	21290.5	19913.2	24069.9	26684.4	25581	19848.5	22495.1	23117.2	31125.9	20304.9	21099.3	22524.9	26016.6	19910.5	25566.2	24452.1	29426.2	23194.8	25792.3	16751.4	22940.9	21939.5	29780.5	25780.4	3.82_287.0357m/z	C18693	C18693	C9H21O2PS3	M-H	34.4	0	-4.0289	76.8741588089365	Terbufos;	-	-	-	287.036	-	3.81547	1
NEG002783	78709.6	54330.3	61687.6	49257.3	62535.8	71266.6	64318.5	64739	53325.1	52744.9	77087.6	52803.4	71269.7	57688.2	50357.5	72173.4	93531.1	66462.6	64691.1	65517.8	68874.7	59500.8	46643.7	55116.6	61393.5	71828.7	54397.2	65025.8	65192.4	74944.3	68229.6	62127.9	3.82_447.1065m/z	C11373	C11373	C21H24N2O5S2	M-H	36.9	12.4	2.56573	75.0037604945679	Temocaprilat; RS 5139;	-	-	-	447.107	-	3.81903	1
NEG002787	22275.3	54385	43205	33236.5	37321	39936.1	34088.7	24940.7	39386.5	34862.5	22061	34248.7	40899.6	36215.7	28130.4	32894.4	39073.2	38425.6	46836.3	49941	31374.8	50634.4	34990.5	47675.8	68407.6	37109	67595.1	36385.3	52066.8	44126.7	81099.2	46824.1	3.84_277.1188m/z	C18753	C18753	C14H18N2O4	M-H	37.9	0	-2.05505	91.779889770073	Oxadixyl;	-	-	-	277.119	-	3.83952	1
NEG002788	14729.8	20605.6	17857.4	15193.3	18617.4	13413.1	19611.2	16918.4	15523.9	20403.3	14899.6	18944	20346.6	18592.5	17643.8	14532.8	17651.2	14190	21130.8	14165.2	14922.8	14585.5	15057.5	18946.6	19293.7	18510.6	22257.1	13300.5	15539.4	15242.1	25560.2	15220.6	3.84_318.1045m/z	C19050	C19050	C15H22ClNO2	M+Cl	34.5	3.05	4.12372	74.1072455667254	Delachlor;	-	-	-	318.104	-	3.83952	1
NEG002789	829819	563210	527664	778374	868723	557783	913323	715861	1.02405e+06	793284	920386	731480	1.15084e+06	789000	686794	1.10546e+06	1.05883e+06	796286	1.47559e+06	1.43593e+06	1.7449e+06	1.58433e+06	608593	1.09565e+06	1.05343e+06	644076	557086	946738	1.98177e+06	1.5031e+06	1.15822e+06	692318	3.84_339.0718m/z	C14324	C14324	C12H21N2O3PS	M+Cl	27.3	0	4.51467	41.8300113569606	Diazinon;	-	-	-	339.072	-	3.83952	1
NEG002790	23239	67177.8	54749.5	44809.1	43404	50273.5	63863.2	31238.4	42255.6	55069.3	26257.1	53365.7	29672.2	39567.5	35132.1	27676.9	49079.6	34905.7	43633.2	45301.8	32945.4	53670.5	41235	49283.7	67209.6	41078.8	76786	43059.2	50842.1	43631.9	75910.5	40506.1	3.84_344.1808m/z	C07163	C07163	C21H27NO	M+Cl	29.5	0	6.88418	55.1822338120323	Methadone;	-	-	-	344.181	-	3.83952	1
NEG002791	19165.3	21921.2	25726.4	21437.2	20157.4	15502.5	19220.3	23099.7	25961.7	22200.9	21526.5	20436.6	29329.4	24954.8	26288.3	24778.1	30908.2	24599.1	29393.4	30276.9	30873.7	31574.4	21715.5	25273.3	43999	33993	37855.9	31395	21786.1	54349.5	97373	32455.7	3.84_364.0841m/z	C14862	C14862	C12H19N3O8S	M-H	35.2	8.11	5.83442	74.7069294382139	2-S-Glutathionyl acetate; S-(Carboxymethyl)glutathione;	-	-	-	364.084	-	3.83952	1
NEG002794	36717.5	45345.7	42672.3	43234.1	46213.8	41931.6	42893.1	38599.7	44047.2	41745.3	37430.2	46979.5	47077.3	46657.6	35231.5	42674.2	42940.8	37125	45562	46836.5	45660.2	48269.9	38051.2	45853.3	44828.4	47057.9	51067.5	48398.6	42204.4	46525.6	52258.2	45299.9	3.84_542.2024m/z	C18642	C18642	C28H33NO10	M-H	38.1	0.838	-1.45901	91.195960749133	beta-Rhodomycin; Rhodomycin B;	-	-	-	542.202	-	3.83952	1
NEG002812	44388.4	42155.7	35937.6	32486.2	45718.1	44773.3	48132.3	47271.6	52752.8	55830	48505.6	72541.9	42803.1	75546.3	50186.3	49560	87551.9	59838.8	126836	66160.1	72715.7	94345.3	32769.1	82930.4	73424.8	49190.3	53755.1	88904.6	47975.5	59890.1	84697.1	39238.7	3.85_437.1649m/z	C21128	C21128	C26H22N4O3	M-H	36.7	0.508	6.7267	90.5767301039944	O-Demethyl-N-demethyl-staurosporine; 3'-O-Demethyl-4'-N-demethyl-staurosporine;	-	-	-	437.165	-	3.85382	1
NEG002824	31880.9	33447.2	30217.9	38495.8	37409.9	27339.3	27321.3	32131.4	24270.5	20817	33236.6	27142.5	32605.2	43844.8	38503.7	25847.1	30471.3	19477.7	17822.1	20920.6	31852.4	20340.5	27982.3	33056.1	22530.7	22581.1	25687.6	27682.7	14549.9	30140.9	25729.7	25909.6	3.87_206.0450m/z	C14801	C14801	C10H9NO4	M-H	35.6	0	-4.34805	82.8632739327999	1-Nitro-5,6-dihydroxy-dihydronaphthalene; 1,2-Dihydro-5-nitro-1,2-naphthalenediol;	-	-	-	206.045	-	3.8681	1
NEG002827	3525.25	9154.14	7663.26	5634.2	3775.51	6980.15	8684.77	5341.2	5403.56	5014.69	3154.68	6470.11	3748.96	5238.91	3626.67	3735.17	4305.06	4065.69	6005.6	2589.65	4027.28	8606.72	5802.48	5676.46	5950.86	4542.66	7851.11	4805.94	7574.39	4683.65	12768.9	5354.65	3.87_267.0950m/z	C11571	C11571	C16H16N2S	M-H	36.4	0	-4.35026	87.1373156272076	2-p-Tolyl-5,6,7,8-tetrahydrobenzo[d]imidazo[2,1-b]thiazole;	-	-	-	267.095	-	3.8681	1
NEG002840	60970.1	147638	135598	115048	104738	124707	148376	88448	98547.5	103450	87909.5	122966	67743.3	103345	77737.3	79511.8	108084	85322.3	111975	127586	74441.2	103642	85479.7	114583	143412	88827.2	166559	95869.5	89041.6	101539	144566	81763.6	3.87_472.2389m/z	C13804	C13804	C25H40ClNO3	M+Cl	31.2	0	-0.369761	56.6136882537716	ORG 20599;	-	-	-	472.239	-	3.8681	1
NEG002859	52890.8	36090.2	38319.6	53169.1	67058	54857.6	32575.2	56252.7	54487.7	45633	51665.3	43080.5	59023.9	46215.5	44633.4	63977.8	33489.3	65386.1	50324	67028	56982.5	40903.9	71633.9	52092.6	54502.9	54553.6	48717.2	56844	74849.3	47443.3	52263.8	67827.1	3.88_398.0136m/z	C13400	C13400	C12H14AlMgNO11	M-H	36.9	0	-5.89959	91.2108790144371	Bufferin; Aspirin softam;	-	-	-	398.014	-	3.88238	1
NEG002863	19354.7	20906.7	16182	14852.2	17263.4	14724.3	29049.2	26547	18187.7	22412.3	20181	24522	18596.4	28905.7	24681.9	27605.6	24057.1	17554	18865.4	13632.1	20537.7	18066.1	25965.1	24551.4	23745.3	17481.4	24350.4	17343.7	16310.8	24608.8	29043.9	23920.9	3.88_548.1968m/z	C12395	C12395	C30H31NO9	M-H	36.2	0	7.6651	89.3954091908719	Jadomycin B;	-	-	-	548.197	-	3.88238	1
NEG002870	13938.7	12990.6	13822.4	13135.5	11628	13303.5	8096.74	12175.1	13510	13985.2	12519.3	8802.88	12881.5	11362.6	16884.5	16903.7	16327.7	12483.3	14246.3	14126.2	15679.2	8129.7	16514.1	14848.6	12390.8	13783	13978.8	14306.1	11127.2	12895.9	16456	17644.3	3.90_333.0277m/z	C04606	C04606	C16H14O4S2	M-H	33.9	0	4.83188	75.203301131332	5-(3,4-Diacetoxybut-1-ynyl)-2,2'-bithiophene;	-	-	-	333.028	-	3.89667	1
NEG002872	102619	100940	95778.6	81572.1	105730	99587	115142	108516	115428	137628	104402	137297	107438	168582	98577	106302	136757	107269	140154	127443	109000	147338	80841.5	100595	112128	108231	111216	116468	198046	138766	138654	105361	3.90_366.0842m/z	C08109	C08109	C16H18ClN3O5	M-H	26.1	0	-5.60809	37.131622351624	Loracarbef monohydrate;	-	-	-	366.084	-	3.89667	1
NEG002874	128193	147469	184957	126370	151752	151335	261293	125131	210212	160835	163963	254735	141623	169893	115267	121972	118030	204090	174565	181105	137039	138166	172977	137696	232701	164175	280291	170482	342456	128572	130967	179214	3.90_396.0381m/z	C11024	C11024	C18H16ClNO5	M+Cl	27.3	0	-8.20014	45.6063791681206	Fenoxaprop-ethyl; Fenoxaprop ethyl;	-	-	-	396.038	-	3.89667	1
NEG002881	463.523	589.803	714.529	827.525	617.902	633.146	545.354	612.96	775.566	759.246	651.817	697.1	833.365	596.288	699.952	890.121	610.863	595.788	597.629	654.226	690.361	605.055	532.963	757.89	759.045	840.935	832.821	678.981	523.895	573.077	700.704	838.925	3.91_212.0014m/z	C06873	C06873	C5H9Cl2N3O2	M-H	29.6	0	7.09122	55.8362096815278	Carmustine; Bischloroethyl nitrosourea; BCNU;	-	-	-	212.001	-	3.91095	1
NEG002901	21805.8	12263.8	38379.8	121451	16884.4	25799.3	11805.9	34140.5	14384.8	31994.7	37038.8	27637.5	21181.9	59964.1	40075.5	29718.8	24062.3	11163.1	11074.6	15638	20882.3	13867.7	9870.05	34274.5	11449.9	15648.9	14211.8	36019.4	14472.9	36721.8	13603	19178	3.93_413.0171m/z	C10027	C10027	C18H15ClO7	M+Cl	36	2.17	-7.88397	86.740916820726	Chlorflavonin;	-	-	-	413.017	-	3.92525	1
NEG002903	73322.9	80464.2	79088.3	82495	100111	83775.3	110862	72239.1	99748	76679.2	74365.4	83635.8	97417.4	71182.9	80961.7	65318.8	76774.9	95801.4	104163	110880	77672.6	122975	74172	81383.2	83143.1	85802.7	85333.5	91359	125116	89047.6	100302	80754.2	3.93_443.1660m/z	C16807	C16807	C31H24O3	M-H	36.7	0	1.68105	85.6142763335965	Difenacoum;	-	-	-	443.166	-	3.92525	1
NEG002913	26806.2	27711.4	31099.4	20292.7	23623	24043.4	30407.9	28763.1	16220.4	16350.9	25372.8	31671.3	23732.9	23811.5	25908.9	22731.4	32977.1	18154.1	23897.5	18148.5	33095	23912.6	15291.6	24195.8	20391.5	25084.7	15856.8	24770.6	9126.05	42179.2	36527.9	26685.6	3.94_237.0397m/z	C12839	C12839	C4H15N2O5P	M+Cl	37.3	0	-7.70421	94.9828283389737	Piperazine phosphate;	-	-	-	237.04	-	3.93953	1
NEG002931	66804.6	80068.3	73544	60438	69581.2	62796.4	91644.5	59334.1	78529.6	86480.5	66633.1	70180.8	90826.8	82445.9	73968.8	69592.8	82480.2	70582.8	85608	87835.7	80757.5	82800.8	61642.4	76261.2	77251.6	71367.1	87533	73811.8	86529.5	89773.5	108214	66521.7	3.95_305.0297m/z	C07905	C07905	C12H9F3N2O2	M+Cl	44.6	34.3	-4.88496	94.1617492011166	Leflunomide;	-	-	-	305.03	-	3.95382	1
NEG002934	42645.6	27135	32238.7	23584.5	36795.6	33719.6	40277.4	55747.5	25095.7	30401.3	47216.6	39547.2	52073.2	88460.2	75626.1	61789	51810.5	25222.9	28869.6	34542.2	46048.5	28104.8	33913.3	54576.2	28349.9	31981.3	24098.6	44025	19927.9	66639.1	34219.3	29134.8	3.95_356.0939m/z	C06565	C06565	C14H19N3O6S	M-H	30.1	0	4.69848	55.844845285916	Deacetoxycephalosporin C; DAOC;	-	-	-	356.094	-	3.95382	1
NEG002940	109453	90252.1	76362.1	87923.1	107218	79227	118180	87988	107675	79380.4	101470	81570.5	132101	79609.4	88229.3	113112	113238	88260.2	139120	125908	145100	129995	87504.2	103298	114420	93097.4	84626.7	87725	136963	129852	129995	93233.1	3.95_466.0979m/z	C11742	C11742	C22H17F4N3O2	M+Cl	31.6	12.5	6.62933	52.7447031240337	SB 228357;	-	-	-	466.098	-	3.95382	1
NEG002945	466130	463279	447680	420718	464439	403819	453957	475678	431228	398558	437498	458074	492717	426336	480480	494089	546402	406635	585498	488967	658146	554666	393060	485373	422144	459190	354910	499257	368802	610057	660711	405123	3.95_579.1529m/z	C17774	C17774	C30H28O12	M-H	37.7	0.581	3.54892	92.0897878066586	Gambiriin A3;	-	-	-	579.153	-	3.95382	1
NEG002955	4936.81	1192.2	3120.54	6742.94	7751.84	1828.43	22233.9	4964.65	2564.36	1627.08	6475.97	3102.6	4280.32	9492.33	7412.8	4206.11	5870.67	1254.99	1626.74	1736.37	2118.94	1545.76	1959.03	1034.56	1056.08	3714.51	846.032	1709.28	3834.21	4256.52	5405.89	1534.13	3.97_279.0168m/z	C15629	C15629	C8H12N4OS2	M+Cl	35.8	0	8.76747	88.9100287104985	CGP 52608;	-	-	-	279.017	-	3.9681	1
NEG002960	87077.8	125097	115279	97044.5	88162.5	102050	120017	93150.4	107047	99671.8	83801.2	118113	106216	101217	88759.2	83947.2	110367	96153.6	114240	109267	85157	96424.9	89979	107634	126329	108145	130937	99543.2	93227	94808.3	150424	98461.1	3.97_332.1275m/z	C11341	C11341	C21H19NO3	M-H	31.9	0	-5.19587	65.3010454489379	N-Acetylphenylalanine beta-naphthyl ester; N-Acetyl-DL-phenylalanine beta-naphthyl ester;	-	-	-	332.127	-	3.9681	1
NEG002963	10470.2	24807.4	26971.8	15021	16414.2	18548.4	23904.2	12687.8	13558.7	16392.8	10618.8	15560.8	10284.4	16685.5	13636	11179.5	20398.4	15301.5	15221.5	16639.5	12893.3	14714	16989.5	23775.3	23018.5	9472.17	29551.2	16123.3	11512	16700.6	26559.8	17953.1	3.97_347.1494m/z	C11868	C11868	C19H24O6	M-H	33.3	4.19	-1.68951	64.3826425970048	Gibberellin A34;	-	-	-	347.149	-	3.9681	1
NEG002965	15557.2	12337.6	7600.3	20105.8	20305.2	10449.8	15961.7	11477.6	30296.1	11736.5	20034.1	14385.6	20530.2	10410.7	9652.6	21762.1	18960	18807.5	33111.9	29010.7	37873.8	29902.4	13937.3	20959	24722.2	9978.11	8632.38	17227.9	42782.7	25914.4	23287.6	12605.9	3.97_392.0410m/z	C16620	C16620	C11H16N5O7PS	M-H	34.9	0	-6.48861	82.1101123384387	6-Methylthioguanosine monophosphate;	-	-	-	392.041	-	3.9681	1
NEG002967	62592	46314.2	49382.4	58264.2	68331.4	56137.4	64071.8	58845.1	74055.2	53550.8	68813.4	58070.3	76147	67993.8	53031.9	75908.4	66816.2	61757.5	86416	97002.6	86355.2	79390.3	55606.6	77463.5	72242.8	63008.8	56506.9	69532.8	95974.7	85627.3	80814.1	55168.1	3.97_405.0996m/z	C10525	C10525	C23H18O7	M-H	36.6	0	4.03872	87.696079571499	Rotenonone;	-	-	-	405.1	-	3.9681	1
NEG002968	12487.4	5344.88	10135.4	22689.8	14264.9	10501.9	3340.19	40217.7	8731.16	25517.7	36622.1	21121.7	26299.1	70841.6	65421.9	44817.4	22376.9	7458.3	6163.33	10216.5	9505.31	6871.8	8962.61	43895.3	5680.58	8801.92	18742.8	28148	5471.54	37292.1	11022.1	13219.2	3.97_410.0183m/z	C11031	C11031	C16H13ClF3NO4	M+Cl	38.9	20	0.911536	75.6807901691188	Haloxyfop methyl; Haloxyfop methyl ester;	-	-	-	410.018	-	3.9681	1
NEG002970	313649	191545	224222	186192	191784	158235	178284	223293	186712	166804	249654	175206	255530	215016	190368	328788	264112	187308	225000	211630	293790	200300	194531	267171	219301	201280	164179	196946	227835	317184	276609	184954	3.97_435.0898m/z	C10093	C10093	C20H20O11	M-H	36.9	0	-7.95223	93.1411217403363	Swertianolin; Bellidifolin-8-O-glucoside;	-	-	-	435.09	-	3.9681	1
NEG002972	18092.9	4945.63	5957.41	4089.41	8233.12	5184.77	5524.26	21112.7	4413.76	10160	15045.3	10414.7	10436	26585.5	21922.9	22876.4	13601.1	5956	3559.87	6831.6	8667.87	2417.84	3779.93	15984.8	6248.13	7562.41	9973.18	9329.3	1556.91	16552.9	6067.04	8048.96	3.97_451.0204m/z	C19041	C19041	C17H10F6N4S	M+Cl	31.1	0	-4.92321	61.0466404084721	Flubenzimine;	-	-	-	451.02	-	3.9681	1
NEG002991	12308.5	7289.92	11479.2	7795.15	8661.23	10731.5	9100.78	10940.1	10169.9	4964.46	9788.42	12583.2	10056.1	9368.92	8428.82	9414.34	11154.1	5555.21	7226.88	3995.52	8073.07	7374.65	9598.21	5087.44	6423.56	7599.55	4191.74	9244.3	663.256	10994	9564.55	9027.3	3.98_239.0189m/z	C01420	C01420	C6H12N2O4S2	M-H	35.9	0	9.58955	90.1059576274915	Cystine; Dicysteine; alpha-Diamino-beta-dithiolactic acid;	-	-	-	239.019	-	3.98238	1
NEG002996	10145.3	11341.3	13170.5	16386.3	16490.4	19163.9	13784.9	14532.2	16625.4	7804.18	14427.7	13543.6	13676.1	9278.26	8182.93	14226.8	8850.99	15933	9358.65	16166.9	12262.3	13057.9	16432.1	13382.2	12304.3	12996.3	9941.75	16357.8	19526.2	9869.23	15336.8	17311.8	3.98_368.0284m/z	C14951	C14951	C20H12ClNO2	M+Cl	31	0	9.98644	65.8176294624258	3-[(2-Chlorobenzylidene)amino]-6H-dibenzo[b,d]pyran-6-one;	-	-	-	368.028	-	3.98238	1
NEG002997	220786	197760	203880	223016	265536	194452	180838	574896	176757	317032	465857	303894	318209	683530	677893	479862	269076	166154	157097	163233	190393	153535	221963	420773	160937	198449	331769	322640	94370.1	359763	201489	229518	3.98_373.0847m/z	C18783	C18783	C15H19ClN4O3	M+Cl	36.4	15.1	2.15864	69.5118885352044	Dimefuron;	-	-	-	373.085	-	3.98238	1
NEG003003	82315.8	171077	153453	147094	127652	120887	202864	98166.5	155079	133012	117471	135594	118071	112857	103369	118618	131549	112398	186258	146927	166067	194512	123995	154548	180384	111471	167953	125152	204586	131961	203516	120999	4.00_251.1058m/z	C14897	C14897	C17H16O2	M-H	37	0	-7.5583	93.5441582431498	p-(3,4-Dihydro-6-methoxy-2-naphthyl)phenol;	-	-	-	251.106	-	3.99668	1
NEG003004	20814.9	27917.4	22976.1	21595	19874.6	17234.2	19498.7	19050.9	17495.3	20671.7	16048.8	18223.1	30375.9	14820.5	17209.2	18928	15835.4	13992.9	18411.7	13401.3	20573.9	18290.3	18765.5	11559.3	16148.7	16693.1	18575.4	15949.5	10823.7	16702	19742	20960.1	4.00_259.0277m/z	C21442	C21442	C13H8N2O2	M+Cl	34.4	0	-1.21142	73.7102958041955	Phenazine-1-carboxylate;	-	-	-	259.028	-	3.99668	1
NEG003007	275953	225304	232059	195101	234316	203420	211872	249347	235107	246057	270016	242722	289390	336653	275703	337941	369696	253442	413744	268921	443962	298774	233157	327190	273343	267251	264850	346796	572890	513489	407655	234527	4.00_355.1051m/z	C17759	C17759	C16H20O9	M-H	36.2	16.8	4.66271	69.5203781111154	1-O-Feruloyl-beta-D-glucose; 1-Feruloyl-D-glucose;	-	-	-	355.105	-	3.99668	1
NEG003018	67326.5	67262.6	74132.4	48144.9	63852.5	72800.6	54159.5	50679.5	51286	35914	59014.6	72542.7	51393.5	70592	40499.4	52695.2	67482	47090.6	52349.5	45668.9	52368.2	65564.5	40441.3	49187.2	69476.5	44709.8	35546.3	43396.8	50994.1	55842.7	63993.6	54279.6	4.00_589.2199m/z	C08785	C08785	C31H38O9	M+Cl	38.1	0	-1.92891	92.5832425797365	Toonacilin;	-	-	-	589.22	-	3.99668	1
NEG003019	20575.4	21850.1	19902.8	16784.5	21899.2	16048.8	19286.8	20213.2	13942.4	24883.1	17058.6	20919.2	21673.7	14655.7	22997.1	17432.7	27161.4	21282.9	20200.4	14408.7	16117.3	10880.2	16651.1	20133.7	16080.5	11931.2	17920.4	20045.7	18274.7	15045.5	14560.8	13660.7	4.01_187.0600m/z	C16589	C16589	C8H12O5	M-H	36.9	0	-6.13106	91.6506734776241	2-Oxosuberate; 2-Oxooctanedionic acid; alpha-Ketosuberate;	-	-	-	187.06	-	4.01097	1
NEG003022	176517	192182	172198	149069	171513	159911	194325	160709	186414	175757	168647	164441	165999	166001	150742	153501	184469	169060	181570	185452	166447	157522	147627	151815	201615	173932	208246	154310	174941	178398	209401	173864	4.01_305.0806m/z	C07877	C07877	C13H19ClN2O2	M+Cl	33.3	0	-8.48004	75.7672979617223	Chloroprocaine;	-	-	-	305.081	-	4.01097	1
NEG003024	128335	90904.6	90037.3	81309.6	126486	105531	87085.2	120374	110213	94767.2	160023	115604	243144	177734	167298	177598	150402	123339	156274	146844	207046	121430	127428	147541	120102	142492	107782	153889	128540	201134	157592	140000	4.01_357.0824m/z	C19210	C19210	C19H17ClN3	M+Cl	32.7	0	6.00069	70.5427142557144	CI Basic red 9;	-	-	-	357.082	-	4.01097	1
NEG003032	18503.2	18314.9	17492.3	20295.6	25544.7	10685.2	26167.7	18339.5	16583.6	17363.9	19538	10719.5	14530.1	13219.7	24103.7	15604.3	15108	14590.6	10292.5	12062.5	13585.2	11507.9	14023.6	11524.7	8642.22	14194.3	20277.9	10850.7	10790.6	11253.8	10764.6	16166.4	4.01_468.0786m/z	C18376	C18376	C17H26ClN4O3S2	M+Cl	29.4	0	-9.89393	58.0054990444466	Fursultiamine hydrochloride;	-	-	-	468.079	-	4.01097	1
NEG003034	550455	557954	541630	497172	550120	504875	538321	555415	454070	490986	495198	532938	618841	558954	510926	586913	578756	442658	485724	508970	538445	462031	472597	536923	515874	539310	515558	555720	380084	588644	590505	563088	4.01_521.1511m/z	C10691	C10691	C28H26N2O6	M+Cl	35.1	10.8	5.28411	70.5692346038502	Haplodimerine;	-	-	-	521.151	-	4.01097	1
NEG003039	49726.2	121627	99922.7	90484.9	72308	103120	121971	57512.5	83837.5	91819.7	64091.1	101451	47268.8	67161.7	65067	59802.1	91308.4	88086.2	91861	83275.2	51706.2	94188.3	82726.9	100468	135642	76736.7	145592	87192.1	99044.8	74529.5	133185	90049.6	4.03_373.1722m/z	C14910	C14910	C20H28F2O2	M+Cl	34.4	0	-8.76924	81.8770556824343	4,4-Difluoro-17beta-hydroxy-17alpha-methyl-androst-5-en-3-one;	-	-	-	373.172	-	4.02525	1
NEG003048	51499.3	51081.2	51829	46951.4	53338	43622.6	53315.8	52914.3	62249.6	49526.2	53970.8	68756.3	65300.9	54560.4	54390.7	50472.5	50905.3	46564.6	52740.3	44908	48221.2	52629.4	50423.5	61781.5	58965.4	57989.9	57255.4	68288.2	50608.9	49534.2	65443.3	55615.4	4.04_318.0964m/z	C11692	C11692	C11H17N3O8	M-H	31.6	4.8	6.63691	60.8791357236547	Tetrodotoxin; TTX;	-	-	-	318.096	-	4.03953	1
NEG003058	93174.6	109774	129841	105898	113248	121793	90688	89154.3	97852.1	59548.6	66535.5	105013	143941	83624.7	87623.9	102500	105410	71453.4	116419	135843	101521	84514.7	89712.9	135989	149690	76961	153876	64062	58130.6	128381	141042	99434.7	4.05_293.1529m/z	C14260	C14260	C14H26O4	M+Cl	37.5	0	1.59417	89.2510312609919	Diisobutyl adipate;	-	-	-	293.153	-	4.05383	1
NEG003063	35529.3	45620.4	39421	34605.6	34177.1	41790.1	42029.9	43576	41864.8	40703.1	38186.4	38566	34851.8	37780.9	32130.7	32470.2	45266.4	36231	42559	32883.5	25161.7	32730.1	28121	35711.9	36432.9	45353.8	39030.9	37490.2	21288	34091.9	52807.5	27755.4	4.05_377.1451m/z	C01007	C01007	C17H22N4O6	M-H	35.3	23.4	-4.12219	57.99726482505	Reduced riboflavin;	-	-	-	377.145	-	4.05383	1
NEG003064	554970	538696	494109	438301	558240	556200	736320	655289	460285	478859	512711	639188	663549	640928	625923	620713	530888	394941	445751	502540	545720	510428	421822	503613	461671	559747	453119	534356	311664	600165	634114	554562	4.05_385.0770m/z	C11268	C11268	C15H18N4O4S	M+Cl	35.1	0.671	7.69845	83.5424954005361	Biapenem;	-	-	-	385.077	-	4.05383	1
NEG003068	92210	83967	84826.7	72481.9	94694	121071	106399	106872	82284.3	106080	100183	93637.7	98250.9	114496	82622.4	95489.3	110638	96389	88151.7	116589	80057	107082	81951	91853.1	89987.4	106340	96451.1	120125	72387.6	104696	120469	90630.6	4.05_405.1405m/z	C17000	C17000	C17H26O11	M-H	43.4	29.9	0.755617	88.236784679203	Morroniside;	-	-	-	405.141	-	4.05383	1
NEG003071	234228	175302	268675	158281	214987	246040	230305	199961	181132	187241	269586	206718	193654	222399	174454	211006	215383	275673	186994	297478	233549	221298	221791	267194	282021	270394	275088	265654	151466	293654	250852	260500	4.05_444.1242m/z	C08333	C08333	C16H27NO11	M+Cl	23.3	3.25	-8.76322	23.0002432256797	Linustatin;	-	-	-	444.124	-	4.05383	1
NEG003075	624307	482880	477019	567355	554212	553451	717504	665251	535351	910931	647494	624482	855343	724050	746835	780163	675340	759053	516569	680129	1.14505e+06	611307	390018	569881	493804	649564	427356	761203	360238	788284	780053	562029	4.05_505.1017m/z	C19480	C19480	C19H18N8O7	M+Cl	33.8	0	5.29261	75.1094365402221	N-Nitrosofolic acid;	-	-	-	505.102	-	4.05383	1
NEG003076	131855	103031	117962	91384.6	127730	132095	159270	106931	100048	123809	120765	144159	110811	132010	102578	108988	119376	127107	99391	142556	94869.6	107248	102504	116911	127919	118750	138325	105107	102360	114798	128606	100601	4.05_508.1790m/z	C10388	C10388	C25H31NO8	M+Cl	36.5	0	9.88617	93.2679061567251	Senampeline A;	-	-	-	508.179	-	4.05383	1
NEG003077	183202	173869	168008	142574	165938	150257	138415	146838	123526	112571	145841	140566	161450	101903	124038	137858	138747	146343	134672	155007	137208	141852	144574	132557	164522	171807	181150	127414	123557	141788	166602	164743	4.05_541.1908m/z	C11650	C11650	C25H34O13	M-H	36.7	2.71	-3.37919	84.6161467033228	8-Epideoxyloganin tetraacetate;	-	-	-	541.191	-	4.05383	1
NEG003082	27278.7	15916.5	15093.9	19562.6	9693.71	15108.9	34645.7	23762.1	18481	15055.1	14802.8	26856.5	28855.5	33569.7	17773.7	18482.9	16817.6	15655.8	13829.2	17830.3	12754.8	13382.7	9917.59	15070.1	8487.76	13295.8	8999.38	16747.1	15052.1	10829.3	13699.5	15813.6	4.07_116.0496m/z	C16074	C16074	C8H7N	M-H	37.5	0	-8.57389	97.1199967987245	Phenylacetonitrile; Benzyl cyanide;	-	-	-	116.05	-	4.06812	1
NEG003086	22863.3	12829.6	11700.1	18516.9	8791.29	9785.47	30263.6	22238.5	11603.9	11062.5	11480.4	21914.7	24430.8	26989.6	15398.8	16370	11529.8	11281.9	10457.4	12580.2	7855.99	9430.32	5742.31	9692.64	7307.58	11230.8	4828.12	12829.4	12760.9	8977.12	12420.2	13313	4.07_159.0919m/z	C21154	C21154	C10H12N2	M-H	36.9	0	-5.67608	90.8972479816829	N-Methylmyosmine; 3-(4,5-Dihydro-1-methyl-1H-pyrrol-2-yl)pyridine;	-	-	-	159.092	-	4.06812	1
NEG003087	3.02889e+06	1.60668e+06	1.75805e+06	2.3923e+06	1.50376e+06	1.61662e+06	4.15206e+06	3.12528e+06	1.78113e+06	1.57683e+06	1.85299e+06	2.95908e+06	2.95606e+06	3.66995e+06	1.85058e+06	2.298e+06	1.7657e+06	1.78619e+06	1.59396e+06	1.84985e+06	1.28082e+06	1.61242e+06	1.06297e+06	1.4947e+06	935080	1.47056e+06	1.03287e+06	1.81167e+06	1.47317e+06	1.51389e+06	1.86226e+06	1.70373e+06	4.07_203.0819m/z	C14916	C14916	C11H12N2O2	M-H	39.1	0	-3.63086	99.8528459327891	Nirvanol;	-	-	-	203.082	-	4.06812	1
NEG003090	182131	117210	130058	148723	126429	113988	164012	172610	120447	138287	160831	171812	190390	220082	162320	175182	152400	164717	137296	148535	140929	133686	113249	132839	101922	154395	113465	146016	199932	143925	151671	153048	4.07_271.0705m/z	C21409	C21409	C14H12N2O4	M-H	37	0	-6.91576	92.7037256124663	(1R,10aS)-1,4,10,10a-Tetrahydrophenazine-1,6-dicarboxylate;	-	-	-	271.071	-	4.06812	1
NEG003091	6630.76	3662.98	3934.65	4169.64	5017.09	3532.51	4158.01	2709.69	2606.28	2365.14	8764.52	5167.87	8901.12	4865.77	7899.95	6105.66	6720.12	3855.32	5713.85	5783.39	9678.77	4511.89	4055.88	4886.03	4347.1	4680.99	3858.15	5842.13	4964.2	8093.76	5279.78	5138.07	4.07_273.0413m/z	C15218	C15218	C14H10O6	M-H	37.5	0	3.20325	91.3889181204125	2,2',4,4'-Tetrahydroxybenzil; Bis(2,4-dihydroxyphenyl)ethanedione;	-	-	-	273.041	-	4.06812	1
NEG003093	27432.1	16484.3	18758.8	22676.6	15957.8	17222.8	22862.9	23768	19960.5	17820.7	20420.7	23799.9	25420.7	23601	21224.3	24428.3	18020	19110.2	17238.7	17654.7	13422	17520.1	13113.1	16617	12780.4	16916.3	11609.5	15635.1	14397.4	16010.3	16352.6	20293.5	4.07_303.0069m/z	C10311	C10311	C15H9ClO5	M-H	35.7	0	1.09341	79.7591012918532	7-Chloroemodin;	-	-	-	303.007	-	4.06812	1
NEG003095	32384.5	26454.6	23088.6	26862.3	23824	25038.6	28084.5	27212.3	29300.8	27255.1	27556.3	28577.8	27070.2	28103	24711.1	26663.1	25456	27662.3	25308.9	30376.2	23645.3	25125.7	29771	27784.6	25368.9	26631.3	27575.6	27438.8	25276.5	24809.4	25785.3	30750.4	4.07_321.0183m/z	C19016	C19016	C12H19O2PS3	M-H	34.1	0	-9.09527	80.5094999915782	Sulprofos;	-	-	-	321.018	-	4.06812	1
NEG003097	44151.8	44870.2	43083.7	50006.5	45540.6	43564.2	47146.4	55540.8	45199.2	45373.7	51953.9	47435.7	51752.3	58148	66595.2	49410.3	42786.7	41527.9	40636.6	42092.3	43355.8	42174.2	40486.2	42049.7	38833.2	43507.2	35066.5	45628.4	53488.1	42720.9	49669.7	51464.4	4.07_333.0391m/z	C00994	C00994	C13H14O8	M+Cl	41.6	42.8	2.68999	68.6254138164334	D-Prephenyllactate;	-	-	-	333.039	-	4.06812	1
NEG003101	483208	328612	333865	458079	402041	330317	531363	468117	472979	450245	440049	449468	463890	468873	378213	484580	423537	421256	444524	480943	541577	440881	308488	424982	333596	355992	304773	410183	492303	410049	394902	393402	4.07_349.0131m/z	C10541	C10541	C16H10O7	M+Cl	33.2	4.17	3.30189	65.5984502150622	Wedelolactone;	-	-	-	349.013	-	4.06812	1
NEG003102	353426	323123	415189	331339	410708	393860	512361	365868	250580	307667	314758	297971	296142	474896	374959	271477	354070	238248	248599	230996	291639	294510	215352	264753	255837	339793	301111	286556	160572	291712	271540	263430	4.07_355.0664m/z	C04454	C04454	C9H17N4O9P	M-H	38.1	0	1.06154	91.7038665465578	5-Amino-6-(5'-phospho-D-ribitylamino)uracil; 5-Amino-2,6-dioxy-4-(5'-phospho-D-ribitylamino)pyrimidine; 5-Amino-6-(5-phospho-D-ribitylamino)uracil;	-	-	-	355.066	-	4.06812	1
NEG003104	863691	981723	810783	1.01825e+06	1.24962e+06	884675	1.16589e+06	1.14493e+06	963409	1.247e+06	949560	870105	984006	822401	1.2408e+06	835374	975250	892107	746966	882931	1.35958e+06	985575	783977	789276	662900	876206	618372	906594	389045	1.0423e+06	949985	1.03587e+06	4.07_389.1080m/z	C09788	C09788	C16H22O11	M-H	50.4	63.8	-2.32892	90.7406494698634	Monotropein;	-	-	-	389.108	-	4.06812	1
NEG003106	7746.4	15906.2	12992.5	9373.66	7116.79	11398.3	13737.3	5932.53	6514.74	7158.65	5172.81	12898.7	5236.45	8600.42	4683.28	4758.2	10799.9	6124.89	8735.84	5670.98	3701.38	10205.8	4154.02	10557.7	8538.71	8562.57	11282.3	5889.15	6719.86	3869.86	10957.4	7082.57	4.07_391.1876m/z	C10425	C10425	C25H28O4	M-H	31	0	-9.84547	65.5251413315462	Hispaglabridin A;	-	-	-	391.188	-	4.06812	1
NEG003108	25661.3	25500.5	26714.4	27992.6	22334.8	24517.5	24528.1	30410.6	27602.5	32219.2	34371.4	24707.2	33569	64748.3	33855.6	57221.4	40711.9	29339.1	37278	30368.3	36366.4	30921.4	27127	37937.9	32869.7	29289.6	25492.3	30861.8	37429.7	45076	39871.9	31031	4.07_415.1228m/z	C13542	C13542	C12H28O13	M+Cl	33.8	0	1.02742	70.1088131969263	Lactitol dihydrate;	-	-	-	415.123	-	4.06812	1
NEG003110	65630.2	114028	94032.4	83509.5	83167	83201.3	103386	73016.5	77378.5	62902.9	55626.7	94198.6	58914.6	76295.4	51958.5	60675.6	88291.5	66247.8	85990.9	92148.2	56860.8	82448.2	63249.6	87310.8	130014	88279.8	131589	79055.7	72815.6	97973	117482	69333	4.07_422.1908m/z	C16545	C16545	C26H29NO2	M+Cl	36.1	1.27	4.02363	83.7635176929645	Tamoxifen N-oxide;	-	-	-	422.191	-	4.06812	1
NEG003112	349963	277853	302977	220083	308021	223304	217482	308295	232797	226908	286667	253063	409910	343877	331285	440042	324591	240988	265584	322206	346841	248168	252165	331467	263562	283204	253887	280881	182913	409808	338823	286708	4.07_450.0921m/z	C21219	C21219	C14H26NO11P	M+Cl	35.5	20.8	-3.99726	61.3657752378975	Validoxylamine A 7'-phosphate;	-	-	-	450.092	-	4.06812	1
NEG003114	124633	137711	150719	122634	162832	133235	180604	183167	134303	166603	126253	110904	179516	144345	125176	180204	135948	109279	146101	128768	212179	138150	131613	107272	110644	146683	122421	158078	168092	133889	133127	137723	4.07_471.1710m/z	C00664	C00664	C20H24N8O6	M-H	37	0	-7.73268	93.734489322228	5-Formiminotetrahydrofolate; 5-Formimidoyltetrahydrofolate;	-	-	-	471.171	-	4.06812	1
NEG003122	106213	91627.6	105701	56202.2	51249	58394.4	71521	82886	64017.6	66544.5	89627.6	80786.1	143461	96000	76242.1	114855	115077	63829	82742.7	90510.1	122344	73354.7	47345.8	85852.3	75431.7	78588.4	59035.5	74455.7	77940.4	133706	110149	71500.1	4.07_775.1964m/z	C06228	C06228	C27H42FeN9O12	M+Cl	24.1	0	-4.32027	25.3742470771842	Ferrichrome;	-	-	-	775.196	-	4.06812	1
NEG003126	3173.42	1610.11	1961.81	2819.45	2683.72	9827.67	7551.38	12052.3	1408.6	6403.72	1635.41	3555.86	4171.21	8019.99	2132.79	2880.59	4388.19	3949.85	1351.68	5462.92	1699.21	6986.11	388.032	2013.45	1480.33	3538.35	889.059	4502.46	2794.63	5743.59	10431.8	2108.59	4.08_185.0798m/z	C19409	C19409	C5H10N6O2	M-H	38.9	0	2.94164	97.8285681456462	Dinitrosopentamethylenetetramine;	-	-	-	185.08	-	4.0824	1
NEG003127	30325.9	24673.7	28248.6	19857.6	17311.7	20995	15941.5	27081.8	20984.3	32861.1	35415.3	41201.2	29661.9	22969.1	41102.9	29985	37610.3	28099.4	23846.9	20365.3	23516.4	18269.6	37061.4	22784	26612.9	28570.4	24459.6	17610.7	18167.8	21772.7	32580.7	13886	4.08_259.0610m/z	C09010	C09010	C14H12O5	M-H	34.9	0	-0.786538	75.3749181265492	Khellin;	-	-	-	259.061	-	4.0824	1
NEG003136	153176	115158	112604	95255.1	130911	136248	127394	136849	120977	155280	172639	157505	128125	168791	109099	146132	218978	140179	172716	143234	132718	175081	76706.3	111999	120341	165385	134102	165823	195119	188241	164428	117887	4.08_379.1246m/z	C08358	C08358	C19H24O6S	M-H	36.2	0	6.52823	88.5856650168219	2-Methoxyestrone 3-sulfate;	-	-	-	379.125	-	4.0824	1
NEG003145	17252.7	15937.9	17675.5	11960.4	18027.6	12635.4	15656.4	17663.4	10961.8	14047.6	16331.9	13573.5	16900.5	12291.6	16984.9	14905.8	15695	14616.5	14174.7	14108.3	15529.8	17636.3	11797.7	12316.2	9266.17	12391.3	6762.03	11976.1	12067.7	14126.9	14254.6	17290.4	4.10_229.0152m/z	C20248	C20248	C7H6N4O3	M+Cl	33.9	10	9.39525	70.0408174606146	7-Carboxy-7-carbaguanine; 7-Carboxy-7-deazaguanine;	-	-	-	229.015	-	4.09668	1
NEG003165	25747.8	23037.2	20884.4	17081.7	27268.3	24368.4	23580.5	22706.4	16659.3	21431.6	29324.9	232350	33435.6	64327.5	44368.8	26169.8	40268.2	21355.1	30346.6	29013.6	39428.6	32242.4	23364.1	34563.8	26975.2	31135.3	28309.2	28485.3	32964.9	43923.3	38947.6	27148.3	4.11_439.1447m/z	C12729	C12729	C23H29ClO4	M+Cl	36.5	20.1	-0.276717	62.9509032243526	Chlormadinone acetate;	-	-	-	439.145	-	4.11097	1
NEG003176	65440.5	49029.5	58427.8	49301.9	50346.5	48079.5	49258.2	58954.3	44878.2	46078.1	58686	56129.5	54106.4	54383.6	43538.9	57620.5	62144.6	42966.2	48791.7	40770.9	53927.6	43785.1	38363.8	43733.2	44953.2	53077.5	47879	48547.5	42278.4	58195	49302.4	48081.1	4.13_382.0825m/z	C18890	C18890	C16H17N3O6	M+Cl	28.8	0	4.0711	48.7246673285747	Pyriminobac;	-	-	-	382.083	-	4.12527	1
NEG003182	8767.1	27053.7	22836.7	12116.9	17048.6	16886	26084.9	8405.05	7623.04	10526.6	8266.22	19213.9	12475.4	14702.3	10511.1	14538.8	11976.3	6202.83	11685.7	18646.1	9380.73	12843.4	6364.39	11192	18823.2	7898.46	27259.6	7048.31	4721.83	15911	22062.5	5925.5	4.13_529.2620m/z	C09990	C09990	C30H42N2O2S	M+Cl	35.2	0	-8.39496	85.1007359990713	Thiobinupharidine;	-	-	-	529.262	-	4.12527	1
NEG003189	28742.5	31604	23787.7	28595.1	32049.9	22658.4	30853.8	33405.1	28633.9	29376.5	35456.9	36544.3	58544.5	46526.7	32905	42150.4	47566.7	29812.8	37215.2	37770.7	26671	39178.6	27246.7	32278.7	26907.8	37244.8	23883	27714.6	42838.7	38577.2	41624.2	31917.4	4.14_158.0814m/z	C10850	C10850	C7H13NO3	M-H	37.7	0	-5.615	95.0562521191615	Calystegin A3; Calystegine A3;	-	-	-	158.081	-	4.13955	1
NEG003190	75448.2	80029.1	74648.8	60603.1	87007.8	73684	85079.8	75576.7	64131.3	79741.1	70643.8	69977.8	72671.6	88627.1	81232.7	69261.5	72832.9	60076.7	67746.6	68204.3	68697.3	69275.8	53506.8	63061.4	57744.9	67118.1	72328.2	73891.8	116603	80455.9	74417.9	56999.4	4.14_205.0344m/z	C16241	C16241	C8H14O2S2	M-H	40.3	40	-9.06963	71.2799383963368	(R)-Lipoate; (R)-Lipoic acid; (R)-(+)-Lipoate; R-(+)-Lipoic acid; 1,2-Dithiolane-3R-pentanoic acid;	-	-	-	205.034	-	4.13955	1
NEG003196	2893.99	2617.87	434.945	984.027	3243.22	2914.79	2613.04	3124.86	10355.6	9781.05	5129.08	8594.18	6267.16	14436.8	4698.92	6088.16	8483.65	6925.69	11745.7	6282.4	12163.5	10291.3	2506.67	9591.23	12560.5	9945.29	3805.1	15151.7	15122.6	17699.3	14667.9	10639	4.14_325.1497m/z	C07774	C07774	C20H22N2	M+Cl	36.3	0	6.73723	88.9819748946762	Azatadine;	-	-	-	325.15	-	4.13955	1
NEG003197	19811.2	34495.6	31396.8	31027.9	30949	24771.1	40326	24491.4	29492.7	32748.4	21449.4	33485	9497.08	19143.9	24412.9	15637.7	25703	20009.8	23684.1	16196.2	14926.4	26070.5	19383.9	22369.1	27079.5	24874.1	33128	23633.7	18607.1	13947.7	28799.7	19067.6	4.14_328.1497m/z	C06668	C06668	C14H23N3O6	M-H	38.7	3.57	-5.19355	96.1341977555463	Valclavam;	-	-	-	328.15	-	4.13955	1
NEG003207	865407	752276	786117	633654	567505	562617	526047	688768	550826	581642	692112	624453	1.11359e+06	755518	872109	1.71948e+06	1.03808e+06	583168	683126	766408	934783	763346	777145	751100	738929	703116	586847	726253	582827	1.01765e+06	1.19744e+06	732340	4.14_479.1179m/z	C08111	C08111	C19H24N6O5S2	M-H	31	0	0.439495	55.6884707770752	Cefepime;	-	-	-	479.118	-	4.13955	1
NEG003210	1.34522e+06	761738	1.0713e+06	584769	581878	608332	937873	747065	515665	524439	777773	503349	1.29591e+06	695327	1.01702e+06	1.91575e+06	1.21812e+06	739998	952971	991362	1.66187e+06	1.18923e+06	1.02425e+06	873476	1.23654e+06	947190	587280	791153	1.04396e+06	1.62294e+06	1.76318e+06	1.15663e+06	4.14_597.1814m/z	C18377	C18377	C24H34N8O4S2	M+Cl	35.8	0.685	-4.3269	83.3726348966304	Thiamine disulfide;	-	-	-	597.181	-	4.13955	1
NEG003213	33307.1	30099.5	36602	27660.8	32468.3	25305.4	35518.1	35337.4	18065.5	18270.7	27842.1	25836	26770.1	32039.2	22760.5	24039.3	25958.5	15453	18843	19586.2	21741.1	16282.6	21702.8	22961.5	18667	20434.4	16527.1	23819.5	13305.6	23791.6	22653.3	33264.6	4.15_197.0082m/z	C03233	C03233	C8H6O6	M-H	37.9	0	-4.78359	95.1089653340209	4,5-Dihydroxyphthalate; 4,5-Dihydroxyphthalic acid;	-	-	-	197.008	-	4.15383	1
NEG003220	356243	349988	317472	260526	282818	263288	285246	298400	217012	427791	500524	314413	933440	325215	1.95945e+06	1.34345e+06	1.23363e+06	275788	414614	439650	769899	366540	746018	549266	582815	413511	379999	324423	289067	862210	878525	451232	4.15_289.0280m/z	C14344	C14344	C15H10O4	M+Cl	35.9	0	2.79982	82.684117068951	4',6-Dihydroxyflavone;	-	-	-	289.028	-	4.15383	1
NEG003225	8083.43	16206.1	20293.5	16088.4	19765.7	14923.7	22204.2	7128.17	13541.6	11276.4	12364.8	13700	5461.08	9153.82	11542.1	12583.6	17570	10642.8	15596.3	14155.7	10102	13800.9	7831.4	18581.6	21633.5	8313.62	23358.3	10349.2	5923.91	17228.1	19069.7	11793.1	4.15_371.1926m/z	C03326	C03326	C16H28N4O6	M-H	32	3.08	-2.6369	60.1940065412282	(Ac)2-L-Lys-D-Ala-D-Ala; (Ac)2-L-lysyl-D-alanyl-D-alanine;	-	-	-	371.193	-	4.15383	1
NEG003230	2.21286e+06	2.28346e+06	2.00111e+06	1.61156e+06	1.59953e+06	1.49422e+06	1.47387e+06	1.88534e+06	1.39299e+06	1.40867e+06	1.37126e+06	1.48343e+06	3.24852e+06	1.45282e+06	1.63228e+06	1.95782e+06	1.713e+06	1.395e+06	1.70516e+06	1.41954e+06	1.67592e+06	1.29307e+06	1.51597e+06	1.84533e+06	1.55404e+06	2.22916e+06	1.54561e+06	1.68449e+06	1.16385e+06	1.94821e+06	2.14183e+06	1.99025e+06	4.15_551.1750m/z	C08087	C08087	C23H32N6O6S2	M-H	35.9	0	-0.429479	80.0706690771246	Delavirdine mesylate; Delavirdine mesilate;	-	-	-	551.175	-	4.15383	1
NEG003236	9716.04	20142.8	18078	16320.5	10338	15029.8	16175.4	8511.99	4143.89	4244.91	4354.1	7995.51	3577.34	3104.51	4365.01	2734.7	5924.54	3991.53	4321.03	3579.39	3062.78	4706.86	4395.25	4389.94	3646.65	4979.37	4969.82	4437.6	6274.43	4263.79	5113.64	3888.25	4.18_241.0709m/z	C01727	C01727	C12H10N4O2	M-H	37.7	9.21	-9.01277	89.3263160138647	Lumichrome; 7,8-Dimethylalloxazine;	-	-	-	241.071	-	4.1779	1
NEG003239	21913.9	31659.5	27587.7	24043.6	26805.3	29301.2	37593.6	24945.6	21606.7	25207.5	23565.5	25847.3	22062.7	29313.6	25554.5	20036.3	27075.5	23239.5	26035.9	19335.2	22466.9	29199.9	21998.2	23700.2	27148	28372.7	35201.9	23411.2	23210.9	28856.2	31646.4	23494.8	4.18_275.1081m/z	C11716	C11716	C13H21ClN2	M+Cl	33.9	0	-2.55923	72.5696944657918	Mirasan;	-	-	-	275.108	-	4.1779	1
NEG003244	53756.3	84261.8	66483.4	57523	67276.2	50285.5	72853.2	63886.4	82786.7	96506.2	62388.7	99421.8	65466.3	56224.9	55967.1	59003.1	70820.6	58509.6	73281.4	46259.3	58144	62811.6	52587	58536.1	82517.1	81847.7	78267.2	68141.7	39149.7	66293.4	126442	67093.6	4.18_345.1173m/z	C16608	C16608	C19H19FN2O	M+Cl	28.1	0	-0.677172	41.4433710400778	Demethylcitalopram;	-	-	-	345.117	-	4.1779	1
NEG003247	10863.4	21132.7	21433.3	17464.3	16734.3	28760.3	24146.4	16017	16168.7	13795.4	12333.2	19256.7	7541.29	11266	14139.3	7332.76	14611.3	13212.7	12711.9	13114.3	9081.02	17699.5	18655.3	19664.1	14611.4	9003.14	20071.3	14066.8	16592.7	9766.27	16631.3	13454.2	4.18_433.1866m/z	C09226	C09226	C23H30N2O4	M+Cl	35.7	0	-8.36494	87.6731519541054	Mitragynine;	-	-	-	433.187	-	4.1779	1
NEG003254	24422.4	22292.9	27575.1	22854.5	24956.8	22004.7	22054.2	20818.1	24390.3	21856.3	26867.5	21232.2	21858.5	21952.1	30352.5	27678.3	33173.6	18538.8	21402.1	20343.9	22348.6	25065.3	21865	24416.4	19110.9	23739.6	19382.7	17435.7	14333	20561.4	22143.2	19367.5	4.19_307.0282m/z	C14250	C14250	C16H14Cl2O2	M-H	29.3	0	-5.06101	52.5223585627961	p,p'-Methoxychlor olefin; 1,1-Dichloro-2,2-bis(p-methoxyphenyl)ethylene; 1,1-Bis(p-methoxyphenyl)-2,2-dichloroethylene;	-	-	-	307.028	-	4.19218	1
NEG003255	297827	522031	360397	457464	669507	341678	999188	447308	390835	555205	435930	325195	329917	363863	597474	320891	322525	353175	250771	332721	410735	388203	306108	254290	305347	343490	320418	333723	180008	346408	362353	310233	4.19_313.0560m/z	C11185	C11185	C17H12ClFN2O	M-H	33.8	0	3.22971	72.9290706348455	Nuarimol;	-	-	-	313.056	-	4.19218	1
NEG003256	263858	229197	258553	264360	198952	195997	228195	325006	391747	443696	299449	421801	456889	461052	381015	504431	304929	354258	433434	362427	673414	403118	266223	282048	459980	515049	325790	433220	351542	481677	802977	402585	4.19_323.0695m/z	C17412	C17412	C16H16O5	M+Cl	38.8	0	0.965679	95.1671483647784	Shikonin;	-	-	-	323.069	-	4.19218	1
NEG003266	273378	194595	193817	164261	172457	180597	160815	205734	151973	174828	200991	174827	239152	212934	155991	241448	234495	177480	212184	236766	248908	198324	168723	249234	233497	232008	207791	207191	144063	310857	300393	234860	4.19_474.1402m/z	C11228	C11228	C23H31Cl2NO3	M+Cl	26	0	6.14191	37.2051769676666	Estramustine;	-	-	-	474.14	-	4.19218	1
NEG003272	9705.14	23469.2	12345	9809.49	13809	13041.7	13338.3	11077.9	7703.2	8980.72	10246.6	14630.9	16605	14098.4	11521.2	13524.5	16740.5	12299.9	18441.8	16113	14867.7	17486.2	14329.2	13184.4	25215.4	10833.4	21503	18163.1	8211.22	14682.7	27035.4	17214.5	4.21_190.0533m/z	C02712	C02712	C7H13NO3S	M-H	36.2	0	-5.23446	87.0088629170716	N-Acetylmethionine; N-Acetyl-L-methionine;	-	-	-	190.053	-	4.20647	1
NEG003281	249692	191733	190505	186102	235214	354711	229870	408892	235772	402178	363464	420718	209343	341999	271820	280973	390957	462429	385400	255270	229985	430181	140703	276149	312636	379455	165271	511017	89663.9	374118	333137	214880	4.21_391.1596m/z	C07662	C07662	C19H22F2N4O3	M-H	38.3	4.69	2.34463	89.7830695847817	Sparfloxacin; cis-5-Amino-1-cyclopropyl-7-(3,5-dimethyl-1-piperazinyl)-6,8-difluoro-1,4-dihydro-4-oxo-3-quinolinecarboxylic acid;	-	-	-	391.16	-	4.20647	1
NEG003286	167183	143958	166918	178917	205731	170447	173542	170298	126186	144008	204785	190102	125103	196422	132587	187409	158242	153811	134232	128562	179189	157971	123211	191510	115413	161740	136104	169972	70831.4	193986	132502	178205	4.21_451.0538m/z	C13110	C13110	C18H21KN2O5S	M+Cl	33.2	0	8.69632	75.7813539302386	Propicillin potassium; Brocillin;	-	-	-	451.054	-	4.20647	1
NEG003296	11671	5519.94	6494.55	311.763	130.677	105.224	9836.33	7311.31	7.67705	8935.19	23.9862	251.553	20776.5	1909.71	4136.82	8782.51	10688.1	68.4405	812.263	217.143	18223.5	868.407	315.091	6097.47	315.303	84.3627	572.83	244.339	2.0368	8862.57	0.168214	78.3854	4.22_248.1156m/z	C07035	C07035	C10H19N3O2	M+Cl	42	21.9	-7.21967	96.1256185978663	Guanadrel;	-	-	-	248.116	-	4.22075	1
NEG003298	206492	255136	265185	184068	143469	187031	222108	135244	155371	226126	133284	124639	219246	110654	126917	181046	220425	143575	181218	167358	216803	194761	165257	254428	236413	127930	269631	139859	168559	185116	292487	168945	4.22_263.1397m/z	C10497	C10497	C14H20N2O3	M-H	41.8	12.5	-1.40826	98.3773606846797	Feruloylputrescine; Subaphyllin;	-	-	-	263.14	-	4.22075	1
NEG003304	69053.6	66432	71119.2	57322.5	81167.4	64033.8	62500.7	67436.8	62916.5	70209.5	81353.2	68460.6	72986.5	72381.6	89561.1	73319	92677.3	83900	76630.7	72492.2	85439.2	69366	70088.1	67929.3	75892.7	92807.7	104567	79947.5	40517.3	79689.4	102476	66107.1	4.22_321.0300m/z	C15439	C15439	C12H15O6P	M+Cl	33.5	0	-0.156603	67.5066935205653	2-Methacryloyloxyethyl phenyl phosphate; Phenyl-P;	-	-	-	321.03	-	4.22075	1
NEG003315	81861.5	93583.4	89414.9	64128.6	123235	73619.9	76329	83476.8	89246.7	67160	109262	78967.4	105010	77697.5	91561.5	114048	105008	104238	86862.8	93971	124410	92908.3	82697	90044	113414	133685	215437	112798	55221.8	121951	113439	88975.9	4.22_645.1974m/z	C17907	C17907	C35H34N2O8	M+Cl	36.2	0	-5.78095	87.624437029277	Cannabisin C;	-	-	-	645.197	-	4.22075	1
NEG003318	5438.24	18618.9	15603.7	10914	15272.9	14379.7	18510.1	13282.7	8624.23	13372.1	6360.05	9963.39	8641.36	5944.36	9706.06	11055.7	6591.32	9968.26	12019.7	11035.8	5001.55	14358.8	9551.89	8821.77	22551.4	9444.05	20731.3	8176.47	7344.82	10509.8	19474.7	9965.56	4.24_300.1550m/z	C11698	C11698	C16H24FNO	M+Cl	37.7	0	5.31627	94.4990173912894	UH-301;	-	-	-	300.155	-	4.23503	1
NEG003320	175303	186202	183169	151623	170200	191811	157907	184449	193245	172624	171231	168727	202752	208293	169638	228462	223383	243615	310952	324098	232999	290469	171100	256390	321109	258319	277100	295686	225094	395684	710769	236267	4.24_359.1339m/z	C11649	C11649	C16H24O9	M-H	36.2	0	-2.34407	83.8907021428552	8-Epideoxyloganic acid;	-	-	-	359.134	-	4.23503	1
NEG003323	55641.8	101116	93857.8	68520.8	72898.5	103238	93395.8	68285.4	75132.3	77075.9	55040.1	110683	49462.6	73514.6	50761.5	67071.6	95716.6	72048.9	101173	87622.2	57570.7	107645	74603.7	97492.7	121707	76665	126665	83654.1	90707.3	94917.5	138545	82286.6	4.24_392.1814m/z	C16546	C16546	C25H27NO	M+Cl	32.6	0	7.6572	71.5434306919193	N-Desmethyltamoxifen;	-	-	-	392.181	-	4.23503	1
NEG003332	17661.6	46587.3	38264.1	26326.1	20113.3	31375.3	42522.3	15648.6	34143.3	31789.2	20999.3	38292.6	22783.7	25333.8	21538.2	20656.4	32620.9	21454.2	36455.6	23102.2	15921.2	38591.2	28477.9	35555.2	43479	28756.7	43302.8	25814.3	30962	22912.2	57257.9	33124.5	4.25_290.1142m/z	C13721	C13721	C19H15BNNa	M-H	22	0	6.83778	17.6648778244134	Cyanotriphenylborate;	-	-	-	290.114	-	4.24933	1
NEG003333	31855.7	24877.3	29495.6	18991.7	23666	23592.4	30326.6	29369.8	18273.5	25274.2	30384.1	23615.7	31122.9	30401.2	34412.5	33983.1	38946.3	29842.2	29445.3	28134.1	34959.3	34683	30285.7	40690.7	27902.7	41807.5	57266.1	33754.2	11030.8	37925.8	29387.9	25010.2	4.25_309.0553m/z	C18743	C18743	C11H13F3N2O3S	M-H	35.4	0	8.49663	86.6247102316014	Mefluidide;	-	-	-	309.055	-	4.24933	1
NEG003335	26812.3	12303.8	20006	13016.6	16832.5	19824.7	19570.9	22426.4	18253.9	15011	27422.2	54077.5	11310.6	29566.9	27184.1	19587.8	24371.8	11436.7	15924	8641.92	21675.2	15223.4	10783	22967.8	19108.7	17667.9	15528.7	13632.1	12638.1	17314.3	25059.4	20709.1	4.25_387.0867m/z	C17753	C17753	C18H16N2O8	M-H	36.5	0	8.61777	92.1165684218684	Dopaxanthin quinone;	-	-	-	387.087	-	4.24933	1
NEG003349	67377.5	82396	65702.3	58857.5	76418.5	63943.3	83022.8	69833.8	70372.1	82924	75891.2	64201	85836.7	66427.7	73635.3	86333.2	67585.4	78090.1	86494.2	84569.4	82650.2	77867.1	76511.1	62725.6	76694	91209	93756.3	68884.4	77295.1	91701.8	106289	87583.2	4.26_389.1365m/z	C02915	C02915	C21H24NO4+	M+Cl	34.6	0.422	-9.73106	83.3190200441151	(S)-cis-N-Methylcanadine;	-	-	-	389.136	-	4.26362	1
NEG003350	82326.8	92921.7	80516.7	67500.2	85111.1	65368.7	77927.1	89835.7	106960	99918.2	105074	128451	131309	111543	119805	127142	126000	111151	142982	127729	132630	103606	106089	126046	123140	122486	118583	122194	111406	127139	161142	121285	4.26_390.1037m/z	C11568	C11568	C22H17N3O2	M+Cl	34.3	0	6.28896	78.4926949659199	(5,12,13-Triaza-indeno[1,2-b]anthracen-13-yl)-acetic acid ethyl ester;	-	-	-	390.104	-	4.26362	1
NEG003356	489254	526322	450118	490028	554584	421245	476357	519082	396982	412836	422839	519394	556787	426009	494872	529441	398068	352387	429004	413733	455188	397773	423965	401445	369161	512972	439473	407887	314567	482933	492720	458027	4.26_599.1946m/z	C11663	C11663	C27H36O15	M-H	32.6	0	-5.83324	69.7479257675165	Loganin pentaacetate;	-	-	-	599.195	-	4.26362	1
NEG003363	1.26402e+06	891085	1.71136e+06	909256	961877	1.04293e+06	1.15136e+06	1.27527e+06	665043	530349	1.30066e+06	840270	1.29642e+06	917205	537961	1.05128e+06	1.20998e+06	655483	640406	660063	712827	678479	904280	764958	1.0787e+06	1.0219e+06	547189	736824	373669	878600	823071	981411	4.26_788.1875m/z	C16313	C16313	C36H37O20+	M-H	35.4	0.215	8.79987	86.5057754540537	Delphinidin 3-glucoside 5-caffoyl-glucoside;	-	-	-	788.187	-	4.26362	1
NEG003368	128031	162135	98777.8	124663	180520	99720	99632.4	155471	346139	284424	202117	225293	289964	238971	334704	252113	237351	346698	350882	348880	378747	238290	226961	259045	313687	262670	271805	318538	422814	297383	417437	283360	4.28_327.1080m/z	C10717	C10717	C15H20O8	M-H	40.4	5.59	-1.68854	98.184610631333	Paeonoside;	-	-	-	327.108	-	4.2779	1
NEG003375	156210	193432	192831	212060	156535	179446	200799	167774	189651	221256	179201	200828	161189	187014	175718	151984	164575	169659	181987	164979	164434	175440	187549	195853	175540	160571	173733	173828	180910	152469	184581	161800	4.28_457.1680m/z	C02010	C02010	C17H26N8O5	M+Cl	27.2	10.7	-9.60457	35.8576549359173	Blasticidin S;	-	-	-	457.168	-	4.2779	1
NEG003380	7005.1	5088	5285.47	8432.79	10773.7	15607.5	5140.19	12564.5	7322.57	7857.45	9561.98	5469.52	8262.4	14107.9	14131.3	9399.3	8652.16	17169.5	10250.6	11844.7	8513.22	7721.19	11293	5897.51	8462.52	14280.1	4547.67	13245.9	11976.7	10353.4	2901.24	14109.4	4.28_489.9961m/z	C00131	C00131	C10H16N5O12P3	M-H	34.1	0	5.24565	76.643364702861	dATP; 2'-Deoxyadenosine 5'-triphosphate; Deoxyadenosine 5'-triphosphate; Deoxyadenosine triphosphate;	-	-	-	489.996	-	4.2779	1
NEG003387	38857.9	71256.5	58922.6	58156.2	50161.4	52227.5	74401.6	52607.3	63481.9	62136.7	45865.4	62745.4	57460.7	54156.2	49108.6	58803.4	55866.2	46616.2	63293.7	57345.8	48084.8	62959.1	57937.6	61298.5	70391	56396.2	80775.7	56362.4	61198.6	64423.6	84269.4	68562.5	4.29_260.1036m/z	C20698	C20698	C14H16BNO	M+Cl	29.9	0	7.55022	57.8867904396578	2-Aminoethyl diphenylborinate; 2-APB;	-	-	-	260.104	-	4.29218	1
NEG003388	263101	322932	217777	251276	281777	267216	309259	241891	154847	183709	209704	175015	163258	153845	213515	174962	241126	131785	134613	119949	157222	123121	115027	141292	149868	205328	124989	188965	36037.8	169339	183636	216442	4.29_273.0069m/z	C04666	C04666	C6H11N2O6P	M+Cl	36.1	0	8.47622	90.0831576193939	D-erythro-1-(Imidazol-4-yl)glycerol 3-phosphate; D-erythro-Imidazole-glycerol 3-phosphate; D-erythro-Imidazole-glycerol phosphate;	-	-	-	273.007	-	4.29218	1
NEG003413	104257	159881	141304	134853	132515	139206	168493	111667	127149	117788	127557	172733	127777	129638	128125	126878	151224	117327	128062	141087	125618	127872	117595	138295	144105	134381	160991	121956	109950	137993	173474	138443	4.31_459.1971m/z	C16986	C16986	C26H32O5	M+Cl	36.6	0	6.53733	90.6542266552473	Licoricidin;	-	-	-	459.197	-	4.30647	1
NEG003423	9854.72	9688.77	7577.31	12638.6	17181.1	9690.01	17582.7	12839.6	5909.53	18768.2	10903.3	5185.6	8729.71	14568.6	23062.2	10915.7	10797.7	10484.3	8257.03	7878.09	7350.21	8176.06	4809.13	5217.95	4010.05	14736.8	5512.72	10944.6	1772.69	13834.9	8038.49	11323.8	4.32_111.0441m/z	C08502	C08502	C6H8O2	M-H	36.6	0	-9.17005	93.2356266377596	Parasorbic acid;	-	-	-	111.044	-	4.32077	1
NEG003426	10667.1	5954.07	6354.08	772.8	1577.25	1618.42	2571.94	3650.03	3863.46	4876.33	3099.53	4422.72	11402.9	4867.87	11548.6	16208.2	38753.6	5545.57	5188.92	8325.13	11078.8	8264.01	8692.9	6591.16	8980.25	7759.74	3021.93	2327.82	3513.99	11372.8	23769.1	4715.53	4.32_289.0709m/z	C17590	C17590	C15H14O6	M-H	39.7	5.34	-2.87005	96.513259555034	Catechin; (+/-)-Catechin;	-	-	-	289.071	-	4.32077	1
NEG003427	34756.4	36089.7	28324.1	23891.6	28086	20249.5	30283.6	31741.4	19366.4	29819.5	75354.8	41129.5	91861	50496.6	97061.8	34020.1	87517.9	24692.7	25304.5	27959.1	48929.1	27273.6	50653	43098.2	32168.4	26971.3	25573.4	27825.1	11150	50410.3	30629.3	30830	4.32_301.0348m/z	C15031	C15031	C15H10O7	M-H	39.5	2.65	-1.82041	96.9826991116942	2-(4-Hydroxyphenyl)-5,6,7,8-tetrahydroxy-4H-1-benzopyran-4-one; 5,6,7,8,4'-Pentahydroxyflavone; Nortangeretin;	-	-	-	301.035	-	4.32077	1
NEG003445	6.61781e+06	503621	855842	423157	1.18028e+06	565506	1.05751e+06	1.65377e+06	398110	1.01224e+06	2.20309e+06	1.38155e+06	1.18051e+06	2.1104e+06	1.49842e+06	2.9676e+06	3.86196e+06	595885	837768	1.29125e+06	3.06155e+06	567208	676819	902890	1.86386e+06	1.37088e+06	1.31456e+06	943493	536181	4.91228e+06	589555	2.32948e+06	4.34_353.0877m/z	C18692	C18692	C13H23N2O3PS	M+Cl	39.9	8.35	5.03592	97.0851336215603	Tebupirimfos; Tebupirimphos;	-	-	-	353.088	-	4.33505	1
NEG003454	588055	229041	226285	172292	272701	202400	227810	313706	204395	265621	340701	352240	288924	381921	311495	416021	482550	197344	291384	306134	415737	217845	215892	234455	322804	308469	286021	259672	200826	492246	325872	359162	4.34_416.0836m/z	C07865	C07865	C18H20N3NaO3S	M+Cl	28	0	5.06627	45.9778680390508	Rabeprazole sodium;	-	-	-	416.084	-	4.33505	1
NEG003488	65411.3	65662.1	63927.1	51720.2	52185.2	50343.2	60658.8	65215.7	52170.7	50005.1	105351	74674.5	122346	70872.2	132474	70448.9	98221.4	53481.2	66681.1	66248.1	84979.9	79507.7	87740.4	66351.6	100793	84055.1	67210.7	66639.5	84070.5	82429.1	88258.8	72148.6	4.36_301.0870m/z	C14853	C14853	C20H14O3	M-H	39.2	0	-0.195518	96.1663590242967	Benzo[a]pyrene-7,8-dihydrodiol-9,10-oxide; 7,8-Dihydro-7,8-dihydroxybenzo[a]pyrene 9,10-oxide;	-	-	-	301.087	-	4.36362	1
NEG003490	116031	42179.6	63464.6	62216	63140.9	75994.9	49400.1	74301.6	38592.3	60539.6	90434.4	124199	54754.8	78529.2	64491.2	74624.6	95810.3	63005.8	81590.9	67231.9	87511.8	60197.4	29331.9	55160.2	60266.4	64124.5	48625.6	78053.8	65763.1	103547	53903.3	54177	4.36_351.0715m/z	C19562	C19562	C20H16O4S	M-H	35	0	5.36276	81.3975915089641	7-Hydroxymethyl-12-methylbenz[a]anthracene sulfate;	-	-	-	351.072	-	4.36362	1
NEG003498	131501	72020.7	94447.2	77282.6	67749.1	62576.6	54872.1	88978.3	53994.3	55392.3	79936	57455.6	85121.8	66196.8	56663.8	117935	80432.2	46889.1	54989.3	59803.5	80394	46569.9	66803	94898.7	48813.3	73343.4	64160.8	51463	32011.4	76908.2	51682.7	57348.4	4.36_512.0256m/z	C00513	C00513	C12H21N3O13P2	M+Cl	33.5	24.2	2.52239	46.0723567599086	CDP-glycerol;	-	-	-	512.026	-	4.36362	1
NEG003506	204944	125854	139175	64347	112363	93352.3	135884	153133	86328.9	125184	106723	106800	191463	145122	126844	193378	195551	146619	143526	129351	196055	138799	96673.5	117589	117840	141382	122495	155151	117321	202971	150805	134144	4.36_784.1559m/z	C00016	C00016	C27H33N9O15P2	M-H	31.5	10.6	7.74112	55.4159961343405	FAD; Flavin adenine dinucleotide;	-	-	-	784.156	-	4.36362	1
NEG003525	572987	545345	528401	389095	409623	380631	291066	488803	375483	418014	377296	400065	601741	375942	415784	541594	540877	328020	485677	466529	482175	339156	439073	608368	468544	467148	453450	381878	203399	530417	620530	532004	4.38_455.1012m/z	C14918	C14918	C22H29BrO3	M+Cl	29	0	4.37581	49.8635433890003	9-Bromo-16alpha-methyl-pregn-4-ene-3,11,20-trione;	-	-	-	455.101	-	4.3779	1
NEG003547	70570.9	56752.6	76428.2	41270.1	58915.3	68314	48277.8	59512.9	53135.6	39613.8	64274.5	56034.6	59397.1	55972.2	50733.5	48210	68745.2	48381.6	44600.3	29218.6	47643.3	46697.3	48123.2	48237.5	44979.4	61309.6	33705.9	51280	22658.8	59614.5	58540.6	59584	4.39_265.0345m/z	C11800	C11800	C8H14N4S2	M+Cl	37.9	1.7	-4.04596	92.5192500264419	Thiaburimamide;	-	-	-	265.034	-	4.3922	1
NEG003556	178835	139507	146153	144527	179716	160734	148487	194267	178402	151475	209356	232546	204454	248188	174839	219727	255357	172761	420568	199783	286982	319538	133627	296612	218887	189610	136302	273284	108125	219514	313013	148796	4.39_480.1092m/z	C13825	C13825	C16H24N5O8P	M+Cl	26	14	8.02158	24.7124864556341	O-Hexanoyl-adnosine monophosphate;	-	-	-	480.109	-	4.3922	1
NEG003560	165933	226697	263411	503051	216874	309167	284931	353432	503119	714747	381986	537421	198518	433887	357837	288431	213828	601578	410424	302782	514195	441033	196396	256245	214529	338438	232723	450413	217247	310936	328655	247243	4.39_527.0499m/z	C17139	C17139	C16H22N2O14P2	M-H	36.3	0	4.90103	87.2662712825032	dTDP-3,4-dioxo-2,6-dideoxy-L-glucose;	-	-	-	527.05	-	4.3922	1
NEG003561	59349.1	71583.9	81960.1	52860.3	66582.6	65928.9	50158.9	64255.4	73917.8	79153.5	73646	81713.9	80049.8	87799.2	63743.9	67494.8	71005.7	76455	79351.1	77881.4	67612.5	66001.1	64652.6	69027.4	79520.6	81149	76120	69005.3	63434.9	78125.1	87796	71874.7	4.39_542.1337m/z	C18034	C18034	C18H31N3O12P2	M-H	34.6	0	5.01926	78.9337520901041	dTDP-D-forosamine; dTDP-alpha-D-forosamine; dTDP-[(2R,5S,6R)-5-(dimethylamino)tetrahydro-6-methyl-2H-pyran-2-yl] ester; dTDP-4-(dimethylamino)-2,3,4,6-tetradeoxy-alpha-D-erythro-hexopyranose;	-	-	-	542.134	-	4.3922	1
NEG003563	638620	641289	500388	422864	438326	334989	354929	528971	463767	400519	388007	375577	941980	438998	524616	694785	535659	426083	625453	542657	604557	413520	474572	556681	431032	622004	451918	447895	390041	638109	738945	544414	4.39_775.2569m/z	C01217	C01217	C30H45N6O16P	M-H	38.1	16	1.61257	76.4593921632328	5,6,7,8-Tetrahydromethanopterin; H4MPT; THMPT; Tetrahydromethanopterin;	-	-	-	775.257	-	4.3922	1
NEG003567	30538.2	24409.5	38565.3	11395.5	13598.3	8990.28	14499.9	17120.9	2953.15	7242.31	18568.2	16353.9	27868.9	9800.61	122576	34568.1	52768.3	8554.86	19767.5	16435.4	26739.3	14721.7	34620.2	15258.3	21757.9	18524	12578.7	11155.4	12779.7	32597.9	30937.4	18723.4	4.41_219.0650m/z	C18923	C18923	C8H16N2OS2	M-H	38.2	11.8	8.57143	88.4812149734286	Carbamorph;	-	-	-	219.065	-	4.40648	1
NEG003570	12308.7	14415.9	27121	7658.5	8932.91	8771.55	10715.2	11695.3	6618.36	10771.1	10112.3	10596.6	14836.9	12836.3	80300	15057.4	22924.7	8258.31	10850.4	9927.84	17477	10934.5	23378.5	10870.6	11044.2	10059.4	7158.03	7702.81	9785.55	12844.6	23476.2	13110.8	4.41_291.0501m/z	C05841	C05841	C11H14NO6+	M+Cl	36.8	8.17	-5.36713	82.064255847173	Nicotinate D-ribonucleoside; beta-D-Ribosylnicotinate;	-	-	-	291.05	-	4.40648	1
NEG003579	33798.7	27321.1	24193.7	21993.2	26569	24499.6	30787	31921.8	17902.6	21535.4	29839.7	22353.2	34774.7	26947.3	20786.5	32467.5	36501.2	20676.5	23732.9	20187.3	26695.1	22111.3	22003.9	26320.7	24953.6	35497.5	24310.5	16816.5	21789.9	36224.1	37128.1	14857.3	4.42_260.1132m/z	C10607	C10607	C11H19NO6	M-H	36.9	0.919	-3.02957	87.0564595181289	Mycosporine;	-	-	-	260.113	-	4.42077	1
NEG003587	61426.1	49706.6	57165.7	48798.8	60462.3	65438.7	54727.3	57370.9	44857.6	62696.9	69166.6	86378.9	48354.4	62771.3	45784.1	54434	66580.4	49989.9	55466.7	46794.7	54861.6	56579.3	36378.3	44788.7	42690.2	60629.4	48488.3	55194.9	37577.4	66914.4	55430	54793.8	4.42_381.1388m/z	C08359	C08359	C19H26O6S	M-H	35.5	0	2.84293	80.7126931616724	2-Methoxyestradiol-17beta 3-sulfate;	-	-	-	381.139	-	4.42077	1
NEG003588	280260	191331	236470	203972	241416	236053	250722	266147	331859	856589	398695	389004	402288	963636	295463	237369	334684	611699	533468	673501	295475	402018	206263	369213	269282	405145	319058	417702	689051	693001	324351	310717	4.42_424.0711m/z	C06888	C06888	C18H19N3O5S	M+Cl	37.5	6.42	-7.35095	89.4377926246105	Cefprozil; Cefprozil anhydrous;	-	-	-	424.071	-	4.42077	1
NEG003589	87774.9	95208.2	85335.3	81180.3	86686.3	87316	76927.3	101223	109517	114047	105983	96455.2	99982	124784	94030.7	86911	100736	113870	101293	99601.1	95334.7	87236.1	93132.3	93556.1	98714.8	103241	91559	103964	96016.9	94704.6	93010.8	104843	4.42_425.1059m/z	C07783	C07783	C20H23ClN2O4	M+Cl	35.2	0	4.83178	81.6472548667689	Dexchlorpheniramine maleate; d-Chlorpheniramine maleate;	-	-	-	425.106	-	4.42077	1
NEG003592	184248	129744	146968	145748	179000	178507	169060	210228	183778	147806	211310	241154	177904	257379	187440	203620	277900	164720	473726	198093	301369	376743	99794.7	300888	212660	198652	114671	323921	81361.4	234795	321804	127574	4.42_481.1540m/z	C14129	C14129	C27H28ClFN2OS	M-H	33.1	0	3.68373	69.6285247139807	SSR 125543;	-	-	-	481.154	-	4.42077	1
NEG003599	24236	21495.2	29203.3	18706.2	15574.1	15252.8	15690.2	15402.7	16289.3	17732	24645.6	20984.3	23264	19145.5	22250.9	21801.8	27252.4	17919.3	26369.4	17531.1	25649.7	13826.2	11468.6	19717.9	15620.8	24916.5	16746.5	13559.8	11075.1	23223.1	25333.4	18926.1	4.44_249.0397m/z	C07734	C07734	C12H10O6	M-H	37	0	-3.12213	88.6569586666134	2-Hydroxy-6-oxo-6-(2-hydroxyphenoxy)-hexa-2,4-dienoate;	-	-	-	249.04	-	4.43505	1
NEG003602	118641	82906.1	87981.7	63199.3	66803.7	52506.5	69256.1	65688.4	55460.5	58555.1	102083	51566.4	94828.1	54738.2	70326	121262	113104	65203.5	72014.5	59272.7	91457.2	84839.9	66441.1	85184.8	62310.1	62088.8	53154.8	60277.7	74278.4	133143	119242	65581	4.44_311.0763m/z	C04732	C04732	C9H16N4O6	M+Cl	38.1	3.35	-0.215672	87.458128675661	5-Amino-6-(1-D-ribitylamino)uracil; 5-Amino-6-(D-ribitylamino)uracil; 6-(1-D-Ribitylamino)-5-amino-2,4-dihydroxypyrimidine; 6-(1-D-Ribitylamino)-5-aminouracil; 4-(1-D-Ribitylamino)-5-amino-2,6-dihydroxypyrimidine;	-	-	-	311.076	-	4.43505	1
NEG003609	666959	503197	527738	369020	443640	370683	407163	429856	378311	349790	436521	286672	854256	344951	415134	655594	457036	367339	489424	385897	584914	416411	445627	414866	515914	680461	437318	432341	398653	551044	607093	492750	4.44_743.2356m/z	C10439	C10439	C34H44O16	M+Cl	42.1	26.4	4.53816	89.5636320460888	4'-Cinnamoylmussatioside;	-	-	-	743.236	-	4.43505	1
NEG003614	139440	275451	287766	254386	230227	260701	268859	167655	234189	210122	219035	218462	139271	165416	188448	216603	227508	235959	284368	230526	173053	251567	191184	309588	353805	185676	359146	242980	184441	290161	420453	219110	4.45_243.1707m/z	C20988	C20988	C6H13NO2.[C6H11NO]n-1	M-H	20.1	3.87	-2.90557	-	[N-(6-Aminohexanoyl)]n; 6-Aminohexanoate oligomer; Nylon-6 oligomer;	-	-	-	243.171	-	4.44933	1
NEG003621	15281.3	21674.4	18746.1	14103.9	17673.6	17057.6	17118.1	8331.17	11336.2	13054.8	10598.2	21505.5	15417.7	11108.2	9557.27	12003.3	9106.74	9128.54	18442	17180.1	14306.8	15569.7	11557.4	15249.1	21000.6	11595.7	17804.9	12175.2	12244.6	15861.8	21881.9	17956.7	4.45_393.1625m/z	C14959	C14959	C25H26O2	M+Cl	35.5	8.11	-0.571565	69.9137679046683	Estra-1,3,5(10),16-tetraen-3-ol benzoate;	-	-	-	393.162	-	4.44933	1
NEG003628	787309	821974	856291	692316	707844	723741	708708	730955	718823	752349	717488	693416	1.19182e+06	901752	920126	983150	749214	774035	844186	831982	1.03393e+06	733726	896772	808216	828579	810824	763498	889422	873010	899952	951865	860705	4.45_581.1515m/z	C20572	C20572	C20H34O17	M+Cl	41.2	59.8	4.61186	51.3990606293351	alpha-1,5-L-Arabinotetraose;	-	-	-	581.152	-	4.44933	1
NEG003643	115475	110336	129156	107262	119219	118813	143916	139506	111338	108904	126278	111289	92839.4	103548	117128	92331.9	129850	106121	188814	72370.9	86725.2	141079	58913.2	130657	107813	153000	71443.4	120874	30763.7	120996	109172	103099	4.46_481.1909m/z	C09080	C09080	C27H30O8	M-H	37.9	4.63	8.4914	94.148339500115	Daphnetoxin;	-	-	-	481.191	-	4.46363	1
NEG003648	9994.07	59132	50244.1	43481.7	10576.7	55917.6	55411.6	17724	41859.7	29893.6	27962.4	34307.5	7082.99	14774.9	8759.46	17880.2	40093.3	35615.4	44776	13112.7	2144.8	44930.7	37802.2	70268.3	52977.8	38137.8	75076.7	43685.4	41616.7	5830.87	94327.1	58874.2	4.46_604.3193m/z	C20601	C20601	C37H47NO4	M+Cl	37.8	0.309	-1.04052	90.0319190888331	Janthitrem C;	-	-	-	604.319	-	4.46363	1
NEG003656	110719	96561.6	104438	110761	89928	71063.2	124069	143658	74553.5	66052.8	128380	76177.8	169673	134524	74237	147691	148301	71411.9	132496	99557.7	83877.8	89414.4	76201	92886.2	68233.8	94382.9	63462.9	61470.3	68704.2	195088	140866	85803	4.48_172.0967m/z	C10173	C10173	C8H15NO3	M-H	37.8	3.8	-6.98701	92.9029000161192	Swainsonine;	-	-	-	172.097	-	4.47792	1
NEG003659	122822	55197.8	47510.4	22751.3	24439.9	29747.4	31488.2	67245.7	31347.5	29029.7	35038.9	45597	78120.3	42608.8	67581.5	345292	307511	27730.7	42810	52874.5	108561	46744.8	88800.6	63780.5	61409.2	76854.7	30612.6	39852.8	24676.4	124699	112361	57461.8	4.48_257.0813m/z	C16929	C16929	C15H14O4	M-H	40.5	8.37	-2.44154	96.8653779561678	Catalpalactone;	-	-	-	257.081	-	4.47792	1
NEG003661	91662	121957	100143	44426.3	52736	43608.2	57612.2	61427.2	90015.2	559316	167508	89195.7	462190	156769	1.40327e+06	1.57219e+06	1.06912e+06	212857	388738	302076	635198	459745	323307	377891	459683	424117	303153	243584	112422	869853	2.09795e+06	406359	4.48_273.0764m/z	C16415	C16415	C15H14O5	M-H	44	40.2	-1.47551	81.5854999503542	5-Deoxyleucopelargonidin;	-	-	-	273.076	-	4.47792	1
NEG003668	141641	149861	163768	434650	158684	224871	190484	287049	337166	438121	300289	466170	138333	197307	278678	287880	137509	395643	275676	183199	458933	319420	134989	166382	170006	418021	160351	299056	176590	249688	330028	243572	4.48_541.0653m/z	C10308	C10308	C30H18O8	M+Cl	35.9	0	-8.52829	89.1322067807271	Cassiamin C;	-	-	-	541.065	-	4.47792	1
NEG003670	5470.24	1740.1	2096.33	8103.15	35776.7	5252.75	4618.47	34779.1	13247	2158.77	15355.4	986.249	15526.1	5329.78	7150.09	19697.6	1586.29	14749.7	42387.2	47234.6	28988.7	6388.47	25440	41670.7	7492.17	7543.31	25192.3	13744.8	31755.6	18313	9183.34	52954.3	4.48_567.0390m/z	C11253	C11253	C22H20N4O8S2	M+Cl	35.8	3.55	-5.02934	81.0688802058875	Cefsulodin;	-	-	-	567.039	-	4.47792	1
NEG003675	387.166	671.642	583.553	483.587	4197.66	4474.72	1041.4	4518.62	6638.3	4235.81	10108	9837.55	14117.6	6121.15	12441.2	11445.4	9807.24	8779.39	14993.8	10601.6	14495.7	9178.08	7796.8	15830.7	6416.57	10064.5	10546.6	10828.8	6053.62	12533.4	8465.99	11768.4	4.49_149.0236m/z	C10812	C10812	C8H6O3	M-H	37.5	0	-5.26703	93.6088641063358	Piperonal;	-	-	-	149.024	-	4.4922	1
NEG003684	176976	158857	164692	196449	165811	177403	149973	197809	207207	147172	173519	193181	206482	165231	144932	178879	139356	150875	145405	142089	144087	128416	145041	147059	145624	142285	132846	171709	171277	151916	146267	131858	4.49_409.1713m/z	C08093	C08093	C16H31N2O8P	M-H	36.4	0	-7.96837	90.9967912427319	Oseltamivir phosphate;	-	-	-	409.171	-	4.4922	1
NEG003688	666441	616584	536251	521953	556017	495289	504307	620031	505048	414134	526995	499664	673494	386650	458355	590471	536036	484888	639000	623296	602437	503462	547609	608082	566701	624107	585339	483322	408960	654518	749473	646937	4.49_539.1768m/z	C11665	C11665	C25H32O13	M-H	36.5	1.48	-0.383752	81.3962834394265	7-Deoxygardoside metyl ester tetraacetate;	-	-	-	539.177	-	4.4922	1
NEG003692	19346.3	38584.9	35388	38553.3	26914.7	29490.5	36357	19864.6	77709.2	389282	217769	309296	194124	498070	569829	141590	380718	114961	22117.6	11292.9	144142	140782	254786	185858	214649	198373	73992.2	158507	19129.1	113105	85652.1	73044.9	4.51_113.0599m/z	C03228	C03228	C6H10O2	M-H	55.6	90.5	-8.3206	96.6529908526406	3-Hydroxycyclohexanone;	-	-	-	113.06	-	4.50648	1
NEG003693	47297.1	49623.2	45128.6	194.654	45363.8	673.035	434.936	483.507	37825.4	170454	49210.1	152061	49642.3	171488	178328	53994.9	129822	55301.8	10609.6	5612.59	32357.3	48127.9	65563.5	36125.6	52367.9	69798.1	22892.1	43378.5	325.974	31980.8	30328.7	17562.4	4.51_115.0392m/z	C06255	C06255	C5H8O3	M-H	37.7	0	-7.43648	96.999176852105	2-Oxopentanoic acid; 2-Oxovalerate; 2-Oxopentanoate; alpha-Ketovaleric acid;	-	-	-	115.039	-	4.50648	1
NEG003694	26552.5	34147.4	15622.8	37111.1	40562.8	31551.2	31213.9	21560.7	27996.2	87720.7	37547.9	83309.2	48192.7	116760	111249	35086.4	71888.1	33795	6534.12	21839.2	20230.2	27940.7	35565.5	20880.2	26276.8	41696	13943.6	29280.8	16603.6	21767.1	22587.5	15338.7	4.51_131.0704m/z	C13773	C13773	C4H10N3O2-	M-H	38.5	0	3.14891	96.1016569846715	1,1-Diethyl-2-hydroxy-2-nitrosohydrazine; D-NONOate;	-	-	-	131.07	-	4.50648	1
NEG003698	13188.8	11967.8	12971.8	12519.3	13356.3	13707.7	10756.9	12402	12653	10519.5	14272.8	16327.6	12217	13265.7	12776.7	12986.6	11441.3	15086.6	14702.5	14503.3	12006.8	9513.12	14570.1	10353.4	12792	14122.9	13128.5	11945.5	14168.4	13368.2	11636	13607.8	4.51_185.0082m/z	C05375	C05375	C7H6O6	M-H	34.1	0	-5.25467	76.7318599237961	2-Hydroxy-2-hydropyrone-4,6-dicarboxylate;	-	-	-	185.008	-	4.50648	1
NEG003701	19853.3	18301.9	19674.4	12920.7	14204.1	13642.9	20953.9	18159.1	7624.57	13090.1	15811.2	14667.7	17274.8	16945	19765.3	15477.1	16863.5	8508.63	6734.79	6953.91	11654.7	7572.18	17025.3	17231.5	13380.4	13797	7801.66	11668.4	2904.62	11910.8	11187.4	10815.5	4.51_225.0404m/z	C00885	C00885	C10H10O6	M-H	43.8	26.4	-0.147396	92.7674243473561	Isochorismate; Isochorismic acid;	-	-	-	225.04	-	4.51005	1
NEG003703	529.273	756.806	1014.01	656.393	289.895	1109.96	516.474	593.547	5977.36	14952.2	6396.6	13707.9	6559.16	16565.7	15416.8	7519.87	10583.4	8925.91	2118.21	1323.74	5182.93	5563.34	8931.77	4011.43	6335.18	7930.93	3623.81	6453.76	5113.75	3592.1	1658.59	1737.36	4.51_232.9748m/z	C17382	C17382	C6H10FeO6	M-H	20.1	0	-2.35302	3.10484282269257	Ferrous lactate;	-	-	-	232.975	-	4.50648	1
NEG003704	125534	141100	83350.7	118105	126422	87809.8	86003	122196	139870	84775.8	95718.5	84879.4	97791.8	91792.7	125520	111522	112378	80515.5	82607.9	79176	87828.6	98185.3	103503	73709.1	97739.9	83478.7	109385	84487.2	58260.3	94159.8	111834	94422.8	4.51_243.0480m/z	C11690	C11690	C11H13ClN2	M+Cl	32.6	0	8.91623	73.0818107666688	Epibatidine;	-	-	-	243.048	-	4.50648	1
NEG003722	207536	140560	193683	181108	171675	178708	142981	186883	203493	212739	204739	235379	232248	235379	222041	281205	243629	143707	186301	156108	245919	155908	170495	312149	147077	213090	179226	264719	124813	252677	205336	209516	4.51_466.2041n	C02079	C02079	C28H26N4O3	M-H, M+Cl	34.5	0	7.73167	80.9109277816851	Staurosporine; STS;	-	-	-	501.181	466.204095219815	4.50648	1
NEG003728	307833	252941	236621	248145	201085	171285	165666	248159	219031	191048	180962	171990	287901	168122	202638	223288	250046	191310	203343	182558	246029	178369	169865	194755	187475	219094	206242	193383	152766	247065	232014	234003	4.51_585.1126m/z	C11202	C11202	C21H26N8O6S2	M+Cl	41.1	24	2.75682	84.8917730955602	Cefclidin;	-	-	-	585.113	-	4.50648	1
NEG003731	324672	265799	248954	159604	194530	172850	240332	231826	172910	272880	258539	262171	330255	294154	302008	308581	363508	221998	260443	243334	339703	253113	165202	244219	208455	297687	243191	245987	192879	352350	320546	217861	4.51_778.1768m/z	C20493	C20493	C32H39O20+	M+Cl	30.2	12.3	5.30954	44.7382827955242	Cyanidin 5-O-beta-D-glucoside 3-O-beta-D-sambubioside;	-	-	-	778.177	-	4.51005	1
NEG003733	47946.2	54122.5	47449.7	30903.9	32626.3	22163.3	35135	43115.9	44973.2	34974.5	23467.8	25362.4	98053.1	34802.2	29795.5	63794.7	53393.1	19462.9	46358.4	11596.7	60345.5	25590.6	24035.3	36743.2	24172.2	53986.1	39851	42598.2	28452.8	74337.7	68588.9	38089.8	4.51_971.3361m/z	C06505	C06505	C45H61CoN6O12	M+Cl	37.3	8.87	-1.31397	79.2430452924905	Cob(I)yrinate a,c diamide; Cob(I)yrinate diamide; Cob(I)yrinic acid a,c-diamide;	-	-	-	971.336	-	4.50648	1
NEG003752	2890.36	4746.05	6024.58	6811.55	6387.33	5916.48	8525.91	8238.17	5717.95	281.897	2530.56	970.897	4592.16	81.2276	315.153	3941.41	307.912	2546.41	3197.06	2933.39	3703.67	1187.85	5697.87	4964.44	1482.69	969.638	2232.95	775.748	2387.7	572.527	3677.97	6201.71	4.54_308.9662m/z	C03126	C03126	C6H10O10S	M+Cl	36.2	0	-9.89566	91.9789030901311	L-Iduronate 2-sulfate;	-	-	-	308.966	-	4.54483	1
NEG003767	101195	35958.2	43530.6	25133.9	33182	34969	29100.7	46007.9	24447	41901.5	44100.5	52231.6	45388.8	60593.8	50441.2	89580.3	97485	34683.9	43704.4	32718.4	68235.5	36842.7	35440.9	38915.5	48736.5	34045.5	48124.3	42254.2	31947.3	79236.3	44200.9	43390.6	4.56_335.0765m/z	C17193	C17193	C15H26BrClO	M-H	26.1	2.77	-5.16589	33.5559127005243	Heterocladol;	-	-	-	335.077	-	4.55912	1
NEG003787	26302	11448.7	44330.6	18464.4	9150.42	5397.16	1557.29	9803.15	22458.3	25778.2	12217.3	6421.34	54198.6	3584.63	5507.6	27464.3	19756.7	6667.53	45847.3	7986.95	14709.3	7888.8	5627.05	2807.04	40623.5	53698.2	1936.69	8033.99	1091.64	15321.3	22670.7	10291.5	4.57_1133.3577m/z	C13183	C13183	C42H70O35	M-H	35.3	0	-4.20786	81.2879731101504	beta-Cyclodextrin;	-	-	-	1133.36	-	4.5734	1
NEG003796	112484	111126	111983	133407	148122	123248	160374	130853	93083.1	148748	159483	108457	100773	123006	175380	91333.4	97189.4	151932	139581	133180	127458	118167	100962	76284.3	81990.5	117783	138230	122316	181690	121545	84952.1	105694	4.57_337.0533m/z	C04677	C04677	C9H15N4O8P	M-H	24.9	1.71	-6.50362	30.2882645061324	1-(5'-Phosphoribosyl)-5-amino-4-imidazolecarboxamide; 5'-Phosphoribosyl-5-amino-4-imidazolecarboxamide; 5'-Phospho-ribosyl-5-amino-4-imidazole carboxamide; AICAR; 5-Aminoimidazole-4-carboxamide ribotide; 5-Phosphoribosyl-4-carbamoyl-5-aminoimidazole; 5-Amino-1-(5-phospho-D-ribosyl)imidazole-4-carboxamide;	-	-	-	337.053	-	4.5734	1
NEG003817	3226.81	716.355	908.451	13720	799.688	5126.15	565.912	9745.95	631.12	4387.19	3504.61	3863.77	346.344	4698.71	3154.88	3011.76	4125.18	383.73	153.16	1982.45	1149.67	123.041	855.512	2391.05	454.697	360.158	738.599	731.179	282.155	5953.48	1076.26	274.163	4.59_123.0337m/z	C19779	C19779	C3H8N2O	M+Cl	37.4	0	7.65938	95.8071336997942	beta-Alaninamide; beta-Alanine amide; 3-Aminopropionamide;	-	-	-	123.034	-	4.5877	1
NEG003823	467753	401023	404065	401186	630806	370327	428871	621322	432149	380894	468488	539886	469634	475777	425396	419418	400927	441894	482352	405819	541797	377801	362424	549419	425887	479665	346098	511008	407232	406880	503656	414937	4.59_371.1363m/z	C01533	C01533	C17H24O9	M-H	38.1	0.848	4.09799	94.2472548787965	Syringin; Eleutheroside B;	-	-	-	371.136	-	4.5877	1
NEG003826	2690.84	2107.11	743.762	4807.09	6964.97	6623.99	5113.18	1762.4	6506.85	3198.62	4364.52	2680.7	2506.56	2724.35	4721.49	4370.07	2987.76	5901.14	1816.9	3351.54	4818.88	4839.29	6177.57	3866.17	4864.39	4897.76	992.843	5653.42	5520.41	1446.62	465.724	6313.09	4.59_522.9478m/z	C16617	C16617	C10H15N4O13P3S	M-H	35.4	0	-3.45149	81.2767749282306	6-Mercaptopurine ribonucleoside triphosphate; 6-Thioinosine-5'-triphosphate;	-	-	-	522.948	-	4.5877	1
NEG003828	82659	78901.5	56125.8	34722.7	36475.5	32556	24444.6	44543.7	27034.7	49769.7	83991.2	56015.2	119967	84635.7	135814	88086	117861	56051.5	59124.3	53165.6	88973.9	55967.6	68185.1	89434.3	60301.9	71494.9	59423.1	39249.8	44575.6	95672.5	81107.2	59042.9	4.59_761.1422m/z	C08537	C08537	C30H34N2O19	M+Cl	39.6	17.9	-3.81009	84.3447469484482	Amaranthin;	-	-	-	761.142	-	4.5877	1
NEG003848	20908	22057.2	22742.9	24202.5	20304.5	24282.1	22016.1	21121.6	21017.4	17087.9	23894.1	17178.9	16770.1	18857.5	20371.9	19104.5	17238.2	18860.3	19691.4	18458.3	18656	14755.1	21431.4	18075.9	20542.2	18958.8	19923.3	18839.9	17840.9	18613.6	15972.4	19300.6	4.60_265.0321m/z	C10999	C10999	C13H12Cl2N2	M-H	29.8	0	6.12614	55.9596976100673	4,4'-Methylene-bis-(2-chloroaniline); Methylenebis(chloroaniline); MOCA;	-	-	-	265.032	-	4.60198	1
NEG003851	8661.09	7384.36	8198.43	10060.2	9896.13	10125.6	6337.08	10139.8	12487.7	7560.62	10699.4	7786.82	7397.63	6742.46	7567.98	8250.44	5644.02	9256.42	9131.27	9971.91	8143.63	7635.04	10571.3	7057.53	9972.92	10509	9695	9397.24	12854.4	7533.68	5754.74	11305	4.60_380.9912m/z	C00616	C00616	C15H10O10S	M-H	36.9	0	-2.72501	87.9475761530401	Quercetin 3-sulfate;	-	-	-	380.991	-	4.60198	1
NEG003865	754719	715650	812497	864517	1.16809e+06	1.03116e+06	1.08485e+06	851264	1.01897e+06	877820	990902	556557	626154	647005	932577	611088	574243	850978	703403	950286	854909	887664	1.02919e+06	678355	965486	918897	992832	890356	1.12242e+06	587170	625303	962926	4.60_765.1118m/z	C21339	C21339	C30H38N2O11S4	M+Cl	35.9	0	8.91011	89.4063200730023	4-Deoxy-4-thio-alpha-D-digitoxosyl-calicheamicin T0;	-	-	-	765.112	-	4.60198	1
NEG003880	80090.1	114392	86904.4	75619.9	104918	79311.9	110356	85026.3	144141	131377	96427.9	113460	150717	139718	102859	141630	107816	171298	215370	189872	192622	187903	108306	130332	143275	175114	196376	213281	207468	186569	216858	146378	4.62_425.1646m/z	C09261	C09261	C24H26O7	M-H	36.1	0	9.43356	90.9714669384242	Disenecionyl cis-khellactone;	-	-	-	425.165	-	4.61627	1
NEG003904	102495	97895	107055	100889	124714	107057	139663	113673	97984.1	103208	106438	77542.2	108726	95165.9	123963	93379.8	100149	96707.1	87576.5	105807	119504	102387	97157.2	76803.8	98227.7	101648	111932	103942	102588	110888	97009	104896	4.64_401.0728m/z	C06835	C06835	C22H19ClO3	M+Cl	35.4	0.458	2.98458	80.2539378946029	Atovaquone; Acuvel; Wellvone; Mepron;	-	-	-	401.073	-	4.64483	1
NEG003905	192027	248818	196992	186811	128108	124344	153663	133178	142615	121277	134090	107011	142111	68831.2	98973.5	187723	235534	109989	313521	113705	155858	135457	201002	166988	220526	200744	188106	98022.1	107211	147127	190814	195740	4.64_405.1202m/z	C10835	C10835	C20H22O9	M-H	36.4	18.3	2.60888	66.9460005273982	Trichocarpin;	-	-	-	405.12	-	4.64483	1
NEG003908	13483.1	8485.96	13837	9268.21	6832.04	12597.1	7334.48	11169.9	15216.4	10774	11249.3	12786.9	20261.9	14707	9934.57	11575	13075.8	22501.9	19643.8	30128.1	14951.5	13081.1	15407.7	13566.2	12204.8	10288.6	14573.2	19552.5	52193	16301.7	12240.8	13476.3	4.64_466.0832m/z	C21280	C21280	C18H21N5O6S2	M-H	34.6	20.1	-6.03375	59.6305637875557	AG 2034;	-	-	-	466.083	-	4.64483	1
NEG003924	6752.76	6858.66	5071.39	9249.58	4405.18	5020.08	3445.03	9661.73	6444.03	859.901	2890.61	6482.46	5206.87	5530	4967.14	4874.38	4117.72	5208.05	3972.31	1344.29	2884.64	4630.97	5681.22	4647.53	769.599	2032.37	2289.28	2548.19	2534.6	2379.04	2698.61	2485.07	4.66_159.0654m/z	C16657	C16657	C7H12O4	M-H	40.3	16.2	-5.68638	91.7840253258787	2-Propylsuccinic acid; 2-PSA;	-	-	-	159.065	-	4.65912	1
NEG003925	19796.1	5283.23	3256.89	832.752	1840.01	1279.4	2854.16	739.814	1454.27	666.7	2229.94	814.649	7091.86	1484.42	1442.73	5851.76	1125.45	1564.2	1761.7	1439.2	1484.75	664.017	1251.53	1461.15	1762.15	802.891	1632.62	608.775	121.162	4457.06	1048.22	805.295	4.66_164.0457m/z	C19452	C19452	C7H7N3O2	M-H	37.1	0	-4.94983	91.256682598746	N-Methyl-N,4-dinitrosoaniline; N,4-Dinitrosomethylaniline;	-	-	-	164.046	-	4.65912	1
NEG003930	13803.5	8184.9	12908.7	11193.7	11101.3	7473.83	6756.04	11445.2	6815.14	9710.43	12579	8107.39	7971.54	11260.3	14008.5	6441.44	11098	2263.78	8657.81	6215.82	51331.1	5888.87	8198.38	20487.9	3499.76	8981.05	8064.57	38018.5	5448.26	15099.1	8025.81	7675.6	4.66_250.0703m/z	C02564	C02564	C12H13NO5	M-H	38.5	33	-7.24825	67.6051148811048	N-Feruloylglycine; N-[3-(4-Hydroxy-3-methoxyphenyl)-1-oxo-2-propen-1-yl]glycine;	-	-	-	250.07	-	4.65912	1
NEG003934	5428.93	9367.17	7757.52	3371.44	3842.16	11673	9447.53	7739.3	6768.66	9211.84	8935.55	9698.88	7254.47	10646.9	14850.2	4239.97	1854.16	10125.6	9305.74	13255.1	13499.4	11514	2062.31	4972.3	1920.97	552.665	9616.03	7982.83	16996.8	9217.19	5457.45	6967.52	4.66_337.1327m/z	C20121	C20121	C15H27O4P	M+Cl	37.9	0.372	-4.78627	94.8200304390295	trans,trans-Farnesyl phosphate; Farnesyl phosphate; (2E,6E)-Farnesyl phosphate;	-	-	-	337.133	-	4.65912	1
NEG003941	10965.5	12662.6	10144.8	10921.3	15104.7	12707.3	12334.6	14598.3	12523.5	20390.8	16322.6	4118.89	9817.1	9094.72	14622.1	8542.43	3133.11	18926.2	13657.1	14678.7	14691.2	7855.11	12558	7428.01	8531.93	6781.3	14137.4	13540.1	23154.8	5210.45	4094.77	10377.2	4.66_435.0214m/z	C03853	C03853	C9H22O13P2	M+Cl	33.3	0	-3.84423	70.7975289613957	Bis(glycerophospho)-glycerol;	-	-	-	435.021	-	4.65912	1
NEG003965	48479.5	54450.3	80402.2	33469.6	82221	55302.7	76187	87325.1	45983.1	27889.2	48754.7	60902.5	68251.8	66625.9	46070	79077.1	48837.4	55656.3	36335.4	48473.7	44784.3	48413.4	50009.4	50453.7	63658.8	57592.7	20317.7	44948.8	8280.6	60954.7	46883.8	61498.5	4.66_813.2807m/z	C10473	C10473	C37H50O20	M-H	39.5	12.7	-1.89254	87.0044852966013	Jionoside B1;	-	-	-	813.281	-	4.65912	1
NEG003971	39507.2	40382.3	44764.3	37599.6	40264.2	41682.2	39277.4	43212.7	23457	19750.5	26129.3	33948.6	22525.3	25461.3	32164	20524.7	24262.3	19049.2	21352.9	14613.3	13706.7	22591.9	20894.4	14714	17456.3	22857.9	20074.5	17891.6	18617.1	17903.1	24158.4	20102.1	4.67_210.0527m/z	C13280	C13280	C8H9N3O4	M-H	31	0	3.18071	58.6922002424878	Nicorandil;	-	-	-	210.053	-	4.67342	1
NEG003974	57698.5	47717.5	53388	58160.5	52700.1	65769.6	42350.4	64676.2	56476.4	70325.8	69199.6	40574.8	52574.4	63240.9	64140.7	64720.3	47915.8	102878	91006.6	94245.1	72753.4	54524.7	65810.6	54207.4	57739.5	50476.9	67730.6	72169.6	149098	68042.3	65442.5	66835.7	4.67_422.0704m/z	C18561	C18561	C19H18ClN3O4	M+Cl	31.4	0	6.33445	64.0180023657179	Pyraclostrobin;	-	-	-	422.07	-	4.67342	1
NEG003989	8922.73	8279	10733.1	8411.81	10115.1	4771.46	7770.3	20843.5	2905.32	5313.78	5850.75	5952.7	5112.47	8865.84	23449.4	7006.02	8792.43	3231.85	5016.73	5564.98	5578.71	2100.15	4012.92	2997.8	7356.08	6106.03	5840.4	5085.28	2312.08	6628.41	5850	5278.13	4.69_212.0552m/z	C17699	C17699	C9H11NO5	M-H	41.7	29.9	-5.95443	85.468467887244	Cetoniacytone A;	-	-	-	212.055	-	4.6877	1
NEG003997	7261.36	7994.16	9017.54	9312.39	7782.33	10306	4700.1	7196.76	3593.36	2925.17	1412.47	3669.13	307.455	1238.46	1918.02	3565.17	2304.71	1428.8	1066.84	1147.34	2019.29	848.649	6171.05	2130.84	2203.41	1294.44	1682.65	830.326	2156.78	664.772	459.267	2974.85	4.69_387.9963m/z	C18859	C18859	C14H13ClFN3O3S2	M-H	30.5	0	-9.13466	62.3484178897958	Fluthiacet;	-	-	-	387.996	-	4.6877	1
NEG004010	47482	55034.8	50266.4	54840.3	56277.9	51271.4	54925.5	59975.8	47809.4	48815.7	47980.9	49107	44407.2	54490.3	53279.2	50658.9	47150.6	41145.8	49305	47296.6	53790.3	48468.1	43359	40527	45508.2	47954.5	44026.7	51503.5	53005.6	61409.4	72759.8	51898.6	4.70_443.1033m/z	C14669	C14669	C21H29BrO3	M+Cl	33.7	34.6	9.44577	44.0840898399633	12alpha-Bromo-11beta-hydroxypregn-4-ene-3,20-dione; 11beta-Hydroxy-12alpha-bromoprogesterone;	-	-	-	443.103	-	4.70198	1
NEG004011	113127	117146	100959	99977.7	118212	105930	103566	116106	122635	115078	111453	111798	122038	118747	111007	125101	121394	132718	151309	174264	143898	142428	102989	133812	145841	132606	140297	132385	166656	155117	177059	147518	4.70_457.1291m/z	C18296	C18296	C22H22N2O9	M-H	37.4	11.6	8.33722	84.7811567413933	5a,11a-Dehydrooxytetracycline;	-	-	-	457.129	-	4.70198	1
NEG004012	43778.4	77026.4	66450.9	61086.2	73083.2	65467.9	99312.3	59627.5	63955.3	48188.4	66598.8	67778.2	50863.4	58976.7	57645.5	60996.2	68846.4	58847.9	79999	77632	54146.7	69793.8	59239.8	65644.6	82422.4	63685.9	95611	64414.6	54700.1	66691.6	97447.4	58638.3	4.70_459.2425m/z	C13763	C13763	C26H36N2O3	M+Cl	39	0	1.07415	96.103616530037	Devapamil;	-	-	-	459.242	-	4.70198	1
NEG004013	2.51044e+06	1.31739e+06	1.79847e+06	594057	614867	673529	824212	1.19309e+06	787915	506691	828628	725227	2.07991e+06	735319	1.06448e+06	5.77419e+06	3.86653e+06	629481	903750	1.29873e+06	2.09788e+06	1.18233e+06	1.82245e+06	1.17483e+06	1.65685e+06	861331	573393	831338	994686	1.67438e+06	1.67607e+06	927761	4.70_465.1400m/z	C09765	C09765	C22H26O11	M-H	37.6	5.44	-0.519322	83.2692181835672	Agnuside;	-	-	-	465.14	-	4.70198	1
NEG004016	734205	522419	820874	419783	402300	542814	427409	535187	319762	512400	575309	844573	769563	525932	505462	1.19446e+06	1.02455e+06	536548	604680	624760	742603	591553	682691	621562	674946	501417	327347	558375	457759	726490	757555	469629	4.70_528.1334m/z	C13269	C13269	C21H27N5O7S	M+Cl	38.9	21.3	1.88003	75.6856874819565	Aspoxicillin;	-	-	-	528.133	-	4.70198	1
NEG004023	23922	20212.2	20043	28463.8	27611.2	32270.7	24976.8	26762.1	23602	21833.5	32199.4	39610.5	26753.1	28017.7	30837.6	26367.7	22202.7	26195.9	26440.9	32945.9	27498.5	21988.3	32453.6	30057.4	25139.1	23121.1	26880.3	32616.2	29195.8	27000.5	16569	27899.4	4.72_212.9795m/z	C14181	C14181	C7H6N2O2S2	M-H	36.7	0	-1.48718	85.4804771885344	2-Benzothiazolesulfonamide;	-	-	-	212.979	-	4.71627	1
NEG004027	736.448	1506.6	1561.01	535	665.021	228.091	855.004	558.733	1191.21	426.507	1216.07	231.82	1032.81	774.334	2300.98	3117.11	3493.72	1016.75	2841.4	3815.65	2577.67	3083.09	3636.98	1415.15	4710.35	2516.14	3448.91	1904.86	617.37	9591.03	26225.1	7522.28	4.72_259.0974m/z	C18421	C18421	C9H21ClN2O2	M+Cl	32.8	0	-5.01162	69.7953244820599	Propamocarb hydrochloride;	-	-	-	259.097	-	4.71627	1
NEG004030	271887	208975	206575	233847	207386	183079	280764	251320	208695	327893	257067	242406	257968	291924	281410	237230	310362	209935	197466	219969	341426	254560	179765	251081	178049	223020	193064	278965	135113	288169	242306	244104	4.72_369.0612m/z	C10966	C10966	C17H19ClN2OS	M+Cl	30.3	0	3.34721	55.4019151838886	Chlorpromazine N-oxide;	-	-	-	369.061	-	4.71627	1
NEG004036	284922	222691	206958	207184	226454	198699	225512	242941	190331	214182	246737	213103	269155	273559	240848	266403	284705	200766	222504	230555	305358	223825	195073	249792	210424	238386	209109	253068	172191	328743	246743	254541	4.72_489.1062m/z	C10617	C10617	C20H26N2O8S	M+Cl	36.1	8.9	-9.30575	82.0474736990269	Sirodesmin H;	-	-	-	489.106	-	4.71627	1
NEG004048	4438.45	7904.6	7680.66	10758.3	3652.65	6599.41	9212.82	3361.97	8656.14	8427.03	5112.4	5300.32	231.202	2023.5	1697.36	943.978	3072.71	6994.99	6642.71	1538.79	2004.83	7586.22	7831.38	5686.54	5021.01	6327.41	6868.43	5048.37	9486.67	2053.51	2961.77	5719.34	4.73_155.0707m/z	C07345	C07345	C5H14NO2+	M+Cl	36.9	0	-9.68016	94.9514363456392	Betaine aldehyde hydrate;	-	-	-	155.071	-	4.73055	1
NEG004053	29370.5	29098	30786.3	22892.1	25948.1	22816.1	20250.5	21796.6	24064.5	22121.8	29896.9	19302.6	32656	20124.8	46614.2	35558.3	28914.8	27773.8	32106	25972.8	34315.4	29538.8	25695.6	27829.9	31536.6	25385.7	24918	25858.6	42541.8	30685.6	37587.5	26348.5	4.73_261.0748m/z	C00386	C00386	C9H14N4O3	M+Cl	37.1	0	-5.07303	91.4181098963441	Carnosine; Nalpha-(beta-alanyl)-L-histidine;	-	-	-	261.075	-	4.73055	1
NEG004054	3584.57	3283.41	2696.27	3365.54	3036.48	8062.38	3573.84	14468.4	15186.3	10957.5	3390.27	11397.2	4215.87	6063.23	3477.25	24943.6	3066.69	1791.56	3126.96	3024.79	9961	2704.92	2447.41	3316.38	4865.39	5536.76	669.985	11445.6	185.403	3413.22	3386.8	1060.08	4.73_266.9966m/z	C14292	C14292	C13H10Cl2O2	M-H	29.5	0	-7.10478	55.2660057801335	Dichlorophen; 2,2'-Methylenebis(4-chlorophenol);	-	-	-	266.997	-	4.73055	1
NEG004055	7592.49	11679.7	10156.4	6372.61	8318.16	7619.73	5679.46	5642.9	5881.88	6507.44	4746.56	3652.15	8332.8	4587.05	8486.74	8262.84	6406.25	6301.18	5441.17	7308.95	7697.9	5820.86	7594.45	6533.1	4525.71	6055.43	6129.25	7651.16	7797.95	8242.71	6381.83	4803.52	4.73_267.0856m/z	C11265	C11265	C9H12N6O4	M-H	34.8	0.114	3.33482	77.8135200942204	8-Azaadenosine;	-	-	-	267.086	-	4.73055	1
NEG004056	19725.5	32412.8	23760.9	21469	22597.1	24981.4	29586.3	21694.2	21573.1	19139.9	15505.2	27542.3	23290.5	27533.3	9696.08	17848.1	15256.7	17388.6	21946.2	20803.1	14466.6	24963	10361	17309.7	26987.9	23717.3	27401.5	22095.6	23830	18958.8	34416.5	19406.7	4.73_300.1331m/z	C10698	C10698	C16H19N3O3	M-H	39.4	23.5	-7.51161	81.9473597080751	Isofebrifugine;	-	-	-	300.133	-	4.73055	1
NEG004058	9985.59	27859.9	27954.3	22596.7	14378.5	22484.7	28101.8	10958.2	19149.8	19525.8	14806.1	23090.9	10378.4	13960	11484	13162.4	19981.7	17740.3	26806.7	17071.8	14294.1	25810.8	15052.5	20330.5	38575.2	18604.8	38761.7	17681.7	27834.1	14028.1	38534.7	20759.5	4.73_326.1710m/z	C08079	C08079	C21H25N	M+Cl	35.9	0	9.938	90.2312035284086	Terbinafine;	-	-	-	326.171	-	4.73055	1
NEG004097	12616.3	32456.9	22547	10472.6	15271.2	13580.7	25071.6	15844.4	28958.3	42836.4	42312.4	33375.7	33923.9	53236.3	50634.1	34555.7	49067.8	37266.1	22857.6	17801.3	46333.8	41811.4	63602.3	50214.2	70548.7	41151.2	27374.2	32553.7	17648.9	26141.6	19663.8	26099.2	4.76_242.0274m/z	C14876	C14876	C7H13NO4S	M+Cl	35.2	0	6.95772	83.9683257977978	S-(2-Hydroxyethyl)-N-acetyl-L-cysteine;	-	-	-	242.027	-	4.75913	1
NEG004104	124353	138342	158342	124626	142457	201658	168487	115245	82065.2	81650.2	78716.4	130409	90680.4	128538	83526.1	83203.7	84095.2	77910.6	73311.1	131543	86916.3	122999	92914.7	84760.5	82707.9	91787.6	87162.3	144140	180674	106400	141590	128753	4.76_343.1240m/z	C19905	C19905	C19H20N2O2	M+Cl	42.9	40.4	6.7612	81.8923999192072	DMXB-A; GTS-21; 2,4-Dimethoxybenzylidene anabaseine;	-	-	-	343.124	-	4.75913	1
NEG004106	17125.4	15992.5	12244.9	9522.08	13146.8	5554.03	18347.1	17498.8	13299.1	6840.45	5599.02	9721.36	18051	8660.13	10688.4	20572.8	10623.9	6052.59	11047.5	7713.91	9509.3	12594.4	9086.29	9727.95	8148.18	9103.55	10094.4	8889.51	3679.29	25687.5	16830.2	6265.65	4.76_367.1469m/z	C15147	C15147	C20H25FO3	M+Cl	27.6	0	-3.79228	42.4203138003604	9-Fluoro-11beta-hydroxy-16alpha-methylandrosta-1,4-diene-3,17-dione;	-	-	-	367.147	-	4.75913	1
NEG004110	49960.2	61134	57229.7	54747.9	44585.7	62973.2	50170.6	48713.8	39658	42643.3	52175.9	61013.7	46994.4	68820.9	30883.9	41857	70031.5	54341.3	77843	47400.3	38215.8	74206.9	33838.5	57962	53231	51693.6	47169.5	70736.7	34306.4	61757.2	74766.1	46814.2	4.76_451.1538m/z	C09413	C09413	C23H28O7	M+Cl	39.7	8.35	2.19746	92.6314124863251	Erioflorin methacrylate;	-	-	-	451.154	-	4.75913	1
NEG004115	111892	93690.7	105030	90101.1	106546	106109	89680.4	110253	98205	97115.5	114508	125799	138377	125156	122257	140502	136076	92545.6	95508.1	99372.1	120885	97831.4	101852	114506	109636	115661	92861.3	103860	78626.3	137605	124732	112913	4.76_525.1566m/z	C09114	C09114	C24H30O13	M-H	37.7	20.6	-9.08863	78.1455552995845	Inumakilactone A glycoside;	-	-	-	525.157	-	4.75913	1
NEG004127	365424	460174	361470	332932	271378	371301	352895	365820	292331	352385	303691	282115	344308	265197	250992	372610	455425	342088	468153	298718	300652	375806	334852	371528	376167	418698	364265	322689	195716	339024	444480	342963	4.77_405.1592m/z	C17557	C17557	C21H26N2O4	M+Cl	37.6	8.98	1.39828	80.7272090020413	Lonicerin;	-	-	-	405.159	-	4.77342	1
NEG004128	628798	751723	737318	603405	357772	431359	514015	412273	367096	330696	370709	272237	517760	227553	389519	838673	731727	294121	484081	520501	521300	564437	555492	461006	683306	524458	454412	348365	211573	546651	873451	631635	4.77_435.1663m/z	C04318	C04318	C22H28N2O5	M+Cl	38.1	7.64	-7.30768	91.3205763474969	11-O-Demethyl-17-O-deacetylvindoline;	-	-	-	435.166	-	4.77342	1
NEG004138	79597.3	86416.1	86634.9	118684	97718.4	76640.4	77070.5	62868.1	44446.4	38010.7	78329.2	66129.4	128985	79190.8	67791.6	86609.9	81834.8	67353	97634.1	84517.7	123525	65647.9	59347.2	89093.4	69482.3	101670	120225	112425	47840.4	107125	76171.2	86056	4.77_889.3138m/z	C04876	C04876	C33H54N6O20	M+Cl	36.6	0.781	5.99013	89.2075969774183	N-Acetyl-D-glucosaminyl-N-acetylmuramoyl-L-Ala-D-glutamyl-6-carboxy-L-lysine;	-	-	-	889.314	-	4.77342	1
NEG004146	28141.2	29556.2	36692.4	28009.4	36860.4	32144.4	33574.9	33393.1	20977.4	22306.1	30419.5	33823.6	32568	31209.9	29553.7	25800.6	30717.6	22711.2	26531.3	28761.6	30412.3	28237.9	22535.9	34264.6	27245.6	28166.2	25990.7	32852.1	17899.2	39028.7	50221.9	28529.4	4.79_333.1157m/z	C08200	C08200	C13H22N2O6S	M-H	35.4	0	9.26331	87.0148204380772	Neostigmine methylsulfate;	-	-	-	333.116	-	4.7877	1
NEG004148	19678.4	16204.2	25745.6	10060.1	15160.8	13436.7	16758.8	17664.3	9720.15	12052.1	26613.7	14645.9	52182.9	22724.8	98017.6	34746.4	22789	14670.8	16917.2	18886.9	20702.4	16001.7	29375	20009.1	18364.6	14233.8	10656.9	11187.3	15225.7	23946	24985.9	17478.7	4.79_361.0562m/z	C07840	C07840	C16H15N2O6P	M-H	36.8	0	-9.11148	93.946832108414	Fosphenytoin;	-	-	-	361.056	-	4.7877	1
NEG004157	45199.2	33608.7	31867.5	39359	46986.4	40158.3	30583.3	41019.4	29307.4	20332.6	31513.8	33964	43395.5	27750.1	38782.3	50995.7	26881.2	45665.2	41071.2	57399.7	52269.5	25121.4	36270.6	38796	29746	23734.9	40282.2	38836.2	20747.9	37165.2	38405.3	35798.7	4.79_531.0417m/z	C21351	C21351	C15H22N2O15P2	M-H	38.4	0.322	-0.992211	92.898937213349	dTDP-4-oxo-alpha-D-xylose; dTDP-4-keto-alpha-D-xylose; dTDP-4-dehydro-alpha-D-xylose;	-	-	-	531.042	-	4.7877	1
NEG004171	62360.5	81466.2	79895	73196.6	83409.6	72923.9	79126.8	78946.2	67405.6	69509.4	64921.5	74965.2	77456.8	84927	75841.7	77300	60742.3	64550.2	72284.2	71144.2	64730.5	74829	75264.1	64983.7	65536.9	64128.3	72769.5	63234.7	81321.4	64511.8	76372.7	63495	4.80_255.0880m/z	C20290	C20290	C13H12N4O2	M-H	37.3	0	-2.98967	89.9757601041836	N-Acetoxy-IQ;	-	-	-	255.088	-	4.80198	1
NEG004181	134464	119250	145365	93217.3	103517	88523	95840.5	126933	239761	247523	321943	170908	364155	303317	593384	482803	303993	417692	400725	523722	421689	252976	213706	287845	329500	357479	291224	397311	213157	469100	553114	302467	4.80_496.1093m/z	C06839	C06839	C20H23N5O6S	M+Cl	42	36.6	6.56049	80.8972386794458	Azlocillin;	-	-	-	496.109	-	4.80198	1
NEG004191	19259.5	20153.2	19115.7	23911.4	21939.5	19763.5	36484.9	20706.9	12552.5	21026.8	21966.7	16356.9	16151.5	23237.3	43063.6	19494.8	21612.9	30299.7	18701.8	18772.6	13999.8	21396.4	19019	12184.6	13778.9	20987.1	16365.7	20097	14554.6	24979.7	17078.7	16225.1	4.82_363.0703m/z	C05995	C05995	C12H16N4O7	M+Cl	35.4	20.2	-2.96149	60.1957540789597	7-Hydroxy-6-methyl-8-ribityllumazine; 7-Oxolumazine; 6-Methyl-7-oxo-8-ribityllumazine;	-	-	-	363.07	-	4.81628	1
NEG004201	11791.8	32622.4	25127.2	23493.2	18145.6	25057.6	32034.1	17145	11373.6	12192.2	18853.3	21476.2	11695.9	19354.1	16854.2	7839.27	16493.7	13680.6	16503.4	8625.19	3896.81	17760.8	12667.2	16420.6	11123.1	9970.03	19688.1	14069.2	16532.5	6248.48	15101.3	12875.6	4.82_607.2693m/z	C06539	C06539	C33H40N2O9	M-H	35.4	0	5.31297	83.3531895793337	Reserpine;	-	-	-	607.269	-	4.81628	1
NEG004207	10382.8	22731	14726.2	15319.3	22279.5	14114.8	30426.2	23313.8	15847.7	8641.57	9797.01	13586.3	13605.4	12828.5	22759.8	13512.9	11215.4	7023.33	12304.4	6001.85	13555.5	20718.9	13798.5	10803	9973.64	9603.45	17389.6	12318.3	8511.62	12078.6	7747.05	13002.2	4.83_265.1109m/z	C12188	C12188	C17H16NO2+	M-H	38.1	0	0.408786	90.9127593465016	Vasconine;	-	-	-	265.111	-	4.83057	1
NEG004213	93872.5	96078.1	87702.9	117650	112780	89725.1	121598	126914	117124	116175	116802	80649.7	121727	115607	108140	92529	75801.9	86046.6	93391.3	92273.9	84376.3	95634.4	82103.9	68443.8	82271	94566.7	82408.9	85250.2	80257.3	99144.4	104714	108020	4.83_439.0857m/z	C07317	C07317	C23H20N2O3S	M+Cl	36.3	3.24	-7.89941	87.1981304972571	Sulfinpyrazone; Sulfoxyphenylpyrazolidine;	-	-	-	439.086	-	4.83057	1
NEG004222	1.32145e+06	1.20479e+06	1.17101e+06	977764	1.06638e+06	1.01362e+06	847674	1.18659e+06	901980	967497	1.1458e+06	981149	1.45327e+06	1.00286e+06	1.53834e+06	1.44233e+06	1.24233e+06	924568	1.07494e+06	928588	1.19152e+06	1.03247e+06	1.00568e+06	1.00644e+06	1.06732e+06	1.25602e+06	931623	954400	654501	1.21678e+06	1.31991e+06	1.08362e+06	4.83_743.2205m/z	C16883	C16883	C36H45BrN4O6	M+Cl	34.6	1.52	-1.67823	73.6597491063218	Jasplakinolide; Jaspamide;	-	-	-	743.22	-	4.83057	1
NEG004240	74820	50548.5	39712.7	24637.6	26459.2	21180.8	28989.4	48595.7	39846.4	58974.7	62114.2	39989.5	87645.5	85592.1	80598.2	159842	235565	64457.7	105847	151237	160545	135428	120028	103422	180374	258165	63978.3	102644	108059	448753	241179	306313	4.87_227.0705m/z	C19538	C19538	C14H12O3	M-H	47	51.3	-3.94789	88.1493669126198	4,4',6-Trimethylangelicin;	-	-	-	227.07	-	4.86892	1
NEG004248	46998.7	54155.1	49193.8	51775.8	41943.5	47510.5	48337.2	45465.9	31825	31040.2	29620.2	36417.1	35854.8	28007.5	22095.8	26233.7	25130.4	30893.3	28838.3	22139.7	26562.3	33921.3	30156.7	25261.7	31520.9	31376.1	32840.2	28614.7	24351.3	26214.2	42051	29651.4	4.87_377.1311m/z	C17403	C17403	C16H26N2O4S	M+Cl	37.1	0	1.0926	86.6521517614714	Penicillin K; Penicillin A;	-	-	-	377.131	-	4.86892	1
NEG004250	59325.1	44554.2	48540.8	40672.2	52515.4	43253.1	44775.2	61580.1	43787.3	52910.8	70722.4	51838.1	66558.6	68254.9	85605.6	134540	102385	59919.1	88849.2	88943.5	114932	80926.3	102851	86056.1	110720	130698	71125.9	80027.5	83454.8	214206	135498	246284	4.87_452.1203m/z	C06447	C06447	C20H23N3O7	M+Cl	34.8	0.391	-6.44499	80.9046906850527	2-N,6-N-Bis(2,3-dihydroxybenzoyl)-L-lysine amide;	-	-	-	452.12	-	4.86892	1
NEG004261	78782.4	75164.3	49014	55631.9	56005.4	36027.4	98329.2	97416.1	54075.5	54696.3	43875.5	41668.4	107062	91045.8	100390	129807	73313.1	40589.7	67069.4	55411.4	96750.9	61567.2	34007.6	64124.9	46095.7	75486.9	49804.9	71826.2	33879.7	109330	134284	78592.4	4.87_936.2459m/z	C16243	C16243	C43H50CoN4O16	M-H	28.6	0.113	-2.33995	45.5314267112468	Cobalt-precorrin 5B;	-	-	-	936.246	-	4.86892	1
NEG004265	6305.74	8845.1	8496.21	7007.19	9613.95	6165.65	8161.4	5560.67	18154	17148.5	16966.6	12599.6	25348.5	15800.2	11629.8	19008.9	23469.1	38357.1	60807.2	63234.6	58443	53617.3	12826.2	35859.4	64604	53687.5	64456.3	81535.8	46975.4	91888.1	97088.6	58944.4	4.88_277.1282m/z	C07424	C07424	C13H18N4O3	M-H	38.8	8.34	-8.60965	95.1910747789515	Pentoxifylline;	-	-	-	277.128	-	4.8832	1
NEG004267	72689.1	67585.6	58079.6	71723.6	61387.4	49952.3	62781.9	59375.5	46062.6	50331.9	50414.6	54970.5	79139.5	71916.4	66101.3	57479	66208.3	56641.2	52870.2	39507.2	59293.9	47918.5	47812.3	41986.5	33349.9	56539	43559.1	51736.2	33649.7	62449.7	46966.4	56092.9	4.88_297.0781m/z	C19287	C19287	C17H14N2O	M+Cl	37.6	0	-7.20134	96.0874653788808	Oil Orange SS;	-	-	-	297.078	-	4.8832	1
NEG004269	32333.8	30806.4	31965.1	25515.9	39484.1	33736.6	35779.2	39654.9	28036.3	29789.4	34975.7	54125.5	35890.8	36754.5	49586.7	28225.5	32630.2	26457	37844	32225.8	38467.8	32867.5	31016.4	31777.8	31390.9	28399.6	25430.4	35808.9	33575.8	41578.5	44531.3	27246.2	4.88_305.0387m/z	C18281	C18281	C19H10O2	M+Cl	37.7	0	4.49839	93.782601601922	10-Oxabenzo[def]chrysen-9-one; 9H-Pyreno[1,2-b]pyran-9-one;	-	-	-	305.039	-	4.8832	1
NEG004270	4710.61	8233.52	7566.19	7036.27	11844.4	14334.2	6937.19	13740.6	3674.82	6686.6	6503.39	31284.6	3000.58	15546.3	13929.7	6739.94	6192.13	5431.3	8717.05	8194.04	5036.07	11081.7	3360.98	5814.04	11601.6	7127.95	6365.62	9934.91	5868.41	9447.68	10820.4	7418.82	4.88_305.1141m/z	C01632	C01632	C15H18N2O5	M-H	38.6	0	-0.664886	93.6988992055462	N-Carbobenzoxyglycylproline; Z-Gly-Pro; Z-Gly-Pro-OH;	-	-	-	305.114	-	4.8832	1
NEG004271	130248	139812	137500	119795	137868	116970	147841	119182	106990	116466	87927.6	153136	144263	150624	151960	102620	120189	112007	131464	142251	120916	127261	108343	127851	121712	132485	126837	127962	90303.3	137870	150447	141473	4.88_310.1078n	C09528	C09528	C15H18O7	M-H, M+Cl	36.8	0	8.07402	92.9812132299032	Picrotin;	-	-	-	345.122	310.107756709536	4.8832	1
NEG004273	89647.2	89705.2	73484.8	51487.6	62567.1	65478.5	52532.3	67778.2	55139.6	47187.8	74833.7	50822.7	123787	97412.4	125167	226424	209614	59324.3	96937.3	121468	128152	140730	127182	89046.6	146257	189368	68509.6	79466.7	73548.8	317413	245812	376975	4.88_389.1229m/z	C10823	C10823	C20H22O8	M-H	38.9	0.734	-3.39605	97.5246735321391	Populin;	-	-	-	389.123	-	4.8832	1
NEG004274	150576	164226	153508	124895	144138	155381	119621	146080	142739	159067	146928	136029	171117	154889	154948	170492	163327	152285	213451	195088	214494	164588	156544	155628	180840	168780	171483	161054	197568	207228	232555	181909	4.88_421.0456m/z	C15666	C15666	C15H18N2O8S	M+Cl	24.7	0.826	-5.60334	28.9527754633154	(7R)-7-(4-Carboxybutanamido)cephalosporanate; 7-Glutarylaminocephalosporanate;	-	-	-	421.046	-	4.8832	1
NEG004282	61969	48863.8	50848.1	88004.1	81843.9	71349.7	59405.3	60552.9	77611.2	46769.9	67675.3	56381	38260	58191.6	48660.7	35238.4	31991.8	60869.8	49876.4	44581.3	40126.1	35787.7	69670.9	45421.2	36169.3	54527.9	40802.8	56000.7	70530.6	31415.8	18287.5	61985.5	4.88_731.0486m/z	C14078	C14078	C32H22N6Na2O6S2	M+Cl	34.1	0	-6.50627	77.741017242968	Congo red; Direct red 28; Sodium diphenyldiazo-bis-alpha-naphthylaminesulfonate;	-	-	-	731.049	-	4.8832	1
NEG004290	143154	132800	128215	117462	164714	143751	147051	130073	150740	158045	158198	101897	228899	137020	148416	177942	175310	275946	329527	387408	328425	290358	164021	207493	323188	258378	320887	318055	343554	388954	403217	354139	4.90_323.1285m/z	C10728	C10728	C20H20O4	M-H	44	26.3	-1.12698	95.1075581199409	Otobain;	-	-	-	323.129	-	4.89748	1
NEG004305	724542	590652	553833	471197	472212	439477	421028	598939	430389	554633	615772	542412	736937	620186	586077	712779	812507	486103	589485	500514	919478	541491	524969	645756	583322	644905	500478	682795	303122	867221	747520	579166	4.90_833.2156m/z	C10225	C10225	C45H38O16	M-H	27.6	0.453	8.21055	46.8678513050386	ent-Fisetinidol-(4beta->8)-catechin-(6->4beta)-ent-fisetinidol;	-	-	-	833.216	-	4.89748	1
NEG004311	101542	118104	94220.5	94116.5	79532.6	76719	33535	78938.5	51749.7	66221.8	132406	48763.8	246102	87365.7	90359.5	88667.9	96232.5	69180.6	105829	51827.6	94400.1	61314.9	129705	98426.9	52882	67305.8	56180.5	44681.9	35203.4	68988.8	75586.3	66845.3	4.91_237.0759m/z	C18509	C18509	C7H14N4O3	M+Cl	39.7	0	-0.264454	98.9854888857317	Dinotefuran;	-	-	-	237.076	-	4.91177	1
NEG004312	65977.9	52998	52720.2	68878.1	48363.3	45381.9	67081.9	73881.7	60106.6	91461.3	78979.4	70329.8	58801.5	64749.3	75368.1	87797.5	91903.8	62767.1	64453.5	69767.5	125389	67310.7	79235.1	61769.1	60459.3	58852.1	56860.8	72506.5	58035	84693.7	66954.7	71350.3	4.91_255.0293m/z	C21415	C21415	C7H13O8P	M-H	33.1	3.52	6.78817	69.4272541968707	Valienol 7-phosphate;	-	-	-	255.029	-	4.91177	1
NEG004320	372080	708483	424711	316409	641497	365921	668173	375175	484826	575931	522250	396824	670878	623148	624973	629067	398425	771883	988704	795617	601648	1.00455e+06	673062	533859	1.04184e+06	1.17247e+06	1.2193e+06	1.74819e+06	921072	1.03441e+06	776665	930362	4.91_379.1614m/z	C20169	C20169	C23H24N2O	M+Cl	36.7	0	8.984	93.2200781675095	(+)TAN-67;	-	-	-	379.161	-	4.91177	1
NEG004327	97402.2	74975.7	57908.6	36635.4	48637.3	42331.8	64150.1	80317.1	77376.2	44973.9	72133.1	41606.9	99852.1	52139.1	44681.9	112466	108674	46987.3	76746.8	81748.6	71504.6	61801.7	65045.3	55697.4	91150.8	85674.4	65601.6	46816.7	30331.6	95050.1	108328	77394.7	4.91_460.2276m/z	C11794	C11794	C26H35NO4	M+Cl	35.7	0	3.83037	82.9027457646678	Diprenorphine;	-	-	-	460.228	-	4.91177	1
NEG004328	139703	170666	165395	135899	189389	172860	213930	174057	182632	133687	122138	113133	156319	115773	179365	128772	120657	148562	170336	174533	139873	160714	129898	132353	144920	151840	169995	152657	266823	133735	142089	156021	4.91_469.1909m/z	C09009	C09009	C26H30O8	M-H	36	0	8.66266	89.4211245898375	Isobutyrylmallotochromene;	-	-	-	469.191	-	4.91177	1
NEG004340	16263	9829.55	7186.5	16758.4	10589.9	9707.47	13022.9	15547.1	17345.6	17924.8	20571.9	8232.06	9438.5	13796.4	15586.5	7914.16	11537	10315.2	7260.11	18939.8	17535.9	10957.2	10342.6	15302.9	9441.82	8827.18	10632.8	11947.4	4990.86	10647.9	1755.29	14270.6	4.91_615.0042m/z	C02330	C02330	C15H22N2O18P2	M+Cl	39	2.8	0.953008	93.5099337464341	UDP-L-iduronate;	-	-	-	615.004	-	4.91177	1
NEG004350	279572	240483	200460	273959	236985	221496	331773	319836	219466	410906	238018	322161	246677	301656	277328	201535	376074	203198	185984	191577	397244	263474	142455	224256	136023	205062	133995	264362	72595.3	272669	200644	219301	4.93_309.0397m/z	C03683	C03683	C17H10O6	M-H	47	42.7	-2.45206	95.1479083922299	6-Demethylsterigmatocystin;	-	-	-	309.04	-	4.92605	1
NEG004353	18889.9	17078.8	18540.5	16736.5	19945.4	20749.1	16215.4	23827.8	15882.6	22182.2	19830	11416.1	18349	12710.5	18148.7	20441.7	17731.9	21194.9	20663.3	15953.2	13048.9	14712.2	13684.8	17290.9	13272.6	22733.5	11726.6	21420.2	10093.2	18123.3	23473.3	17789.1	4.93_373.1455m/z	C14992	C14992	C21H26O4S	M-H	35.9	0	-6.51129	86.9435800652901	3-(Acetyloxy)-9-mercaptoandrosta-3,5-diene-11,17-dione;	-	-	-	373.145	-	4.92605	1
NEG004355	182007	344763	312093	241974	231318	298777	470643	194429	245357	287972	245614	266362	280775	418525	402149	240194	292489	365481	323328	311033	396241	442169	321418	422857	417010	324259	326029	370426	391338	295819	241296	280750	4.93_409.2059m/z	C09977	C09977	C25H30O5	M-H	36.3	6.12	9.46132	85.5839999446629	Vismione D;	-	-	-	409.206	-	4.92605	1
NEG004359	127199	95220.5	91527.7	98789.9	101807	116185	92990.6	143539	101428	131562	116776	83636	101764	104534	110853	131107	129527	129787	111355	93648.1	106124	118093	77902.1	98737.6	86140.5	135573	90922.2	124620	41321.5	126144	184230	91859	4.93_494.1544m/z	C00440	C00440	C20H25N7O6	M+Cl	33.6	9.65	-3.47556	62.4620175973058	5-Methyltetrahydrofolate;	-	-	-	494.154	-	4.92605	1
NEG004369	44161.3	30959.9	37667.4	35717.9	35652.6	26508.6	32152.8	37902.7	36956	30708.6	38884	37255	37062.2	31360.8	29760.2	30433.5	31449.5	38489.8	42838.9	48463.9	31617.4	31715.8	35068	32111.4	37402.1	36676	38492.6	35191.4	51574.4	30823.7	39466.5	41596.3	4.94_181.0622m/z	C21326	C21326	C8H10N2O3	M-H	38.2	0	1.85871	93.4179900390976	(R)-2-Aza-beta-tyrosine;	-	-	-	181.062	-	4.94035	1
NEG004371	176535	205059	195817	294955	242160	144181	360666	228851	181458	255671	156204	145859	148698	144947	342827	149214	131315	140278	160236	136756	152194	153261	140931	130074	130039	170710	162426	142471	134997	165822	172969	168467	4.94_321.0615m/z	C05909	C05909	C15H14O8	M-H	30.7	7.41	-0.179396	46.082442076527	Leucodelphinidin;	-	-	-	321.062	-	4.94035	1
NEG004374	96525.7	119256	103922	62411.8	67939.5	76657.6	55715.1	73465	43086.5	42286	47440.6	86365.6	143222	52065.5	53034.5	72823	68885.9	45543.5	84428.4	36310.8	42030.5	49452.7	55425.9	49190.9	50087.5	102861	47633.8	44461.1	32008.5	59764	75190.8	48999.6	4.94_361.1586m/z	C15146	C15146	C21H26O3	M+Cl	38.2	0	3.09119	94.5916049218319	Pregna-4,16-diene-3,11,20-trione;	-	-	-	361.159	-	4.94035	1
NEG004376	78906.5	103253	104107	84195.1	68593.9	75486.8	81365.8	68515.7	82812	130021	78116	160408	79891.5	92667.7	74841.3	65512.3	80787.3	105345	93484.1	80388.6	70463.1	85788.3	88541.7	89929	109314	73622.8	89518.2	83336.1	104343	67319.5	85880	85614.7	4.94_419.1897m/z	C18781	C18781	C23H32N2OS	M+Cl	36.5	0	-8.37141	92.0184733728977	Diafenthiuron;	-	-	-	419.19	-	4.94035	1
NEG004377	158109	92529.8	102557	91433.6	94839.7	84842.9	110092	150000	89638.4	150119	119733	104694	104915	126434	129737	147426	139026	95251.8	76100.6	98508.9	192069	104887	64248.9	109903	72591.4	80451.8	84800.4	105832	52664.4	141918	99052.5	104569	4.94_429.0822m/z	C15371	C15371	C20H27BrO3	M+Cl	29	3.36	-3.85665	46.2178672702653	9-Bromo-17beta-hydroxy-17-methylandrost-4-ene-3,11-dione;	-	-	-	429.082	-	4.94035	1
NEG004386	416253	284678	294697	379314	375406	359858	389717	437910	369656	458080	421451	357318	334112	428618	346517	412346	329920	361376	295494	380045	482179	348909	276541	333903	266903	355251	270699	412114	232280	378984	321301	372187	4.94_693.0777m/z	C20565	C20565	C20H24N10O12P2	M+Cl	33.8	0.162	4.95928	74.4443344622607	Cyclic di-3',5'-adenylate; Cyclic di-AMP;	-	-	-	693.078	-	4.94035	1
NEG004390	18113	30236.9	20266.3	23187.4	23657.6	16104.2	14070.3	21593	6045.9	17664.6	18049.4	11806.6	24032.9	12437.8	25100.7	17065.8	17291.5	18059.5	12011.2	9727.81	15209.1	13215.1	12974.8	16923.8	11584	20688	25900.4	16569	8269.63	19038.8	14101.1	11211.2	4.95_279.0506m/z	C11262	C11262	C8H12N4O5	M+Cl	44.2	28.5	1.64403	94.2427155402087	5-Azacytidine; Azacitidine;	-	-	-	279.051	-	4.95463	1
NEG004392	96878.5	87300.6	142902	87428.1	92625.2	112741	162544	114048	133459	152927	75531.6	157225	58212.4	89851.5	149520	73054.3	59891.5	93526.1	165249	89729.1	195034	165325	73269.8	73624.2	101453	142704	133830	140956	190725	134256	92506.7	100758	4.95_336.0511m/z	C04452	C04452	C12H15NO8	M+Cl	26.8	14.7	6.50842	26.7768835416108	4-Nitrophenol-alpha-D-galactopyranoside;	-	-	-	336.051	-	4.95463	1
NEG004414	66956.9	47077.1	50206.9	29223.8	62341.1	59497.5	13111.4	71174.3	65749.9	66558.7	99935	52712.2	60631	71141.4	73900.5	72475.3	95339.7	56172	69493.4	34060.3	66325.3	60657	50023.2	61227.6	66304.6	76248.9	32779	72433.1	22264.2	74434.6	43536.4	63496.3	4.95_899.1546m/z	C17632	C17632	C45H36O18	M+Cl	35.1	0.623	-5.68854	81.4829648597041	Cinnamtannin D1;	-	-	-	899.155	-	4.95463	1
NEG004421	17275.6	17870.3	16113.6	7872.89	5926.34	5508.32	20587.8	18515.8	8020.74	14996.3	23385.9	11079.4	31765.3	15651.8	29585.8	21336	23101.9	8661.77	19224.1	9632.09	11293.4	12219.4	21060.8	19159.5	10673	19590.9	6677.32	3894.12	12342.8	27759.3	20141.7	11503.7	4.97_206.0813m/z	C20126	C20126	C11H13NO3	M-H	37.9	0	-4.69289	94.7269671007223	Methylone; 2-(Methylamino)-1-(1,3-benzodioxol-5-yl)-1-propanone;	-	-	-	206.081	-	4.96892	1
NEG004426	203376	135904	120527	83333.1	125854	106207	103453	151987	97650	86564.3	86047.9	148680	369250	111777	126348	291362	200196	81675.7	118067	140936	138926	105796	130787	116281	117035	199694	119094	110523	81986.4	193113	150917	130369	4.97_491.1905m/z	C17507	C17507	C25H32O10	M-H	32.5	1.86	-3.5639	64.7544740088265	Palmatoside G;	-	-	-	491.191	-	4.96892	1
NEG004436	81238	54853.8	34297.7	21668.9	27144.5	23342.5	31538.8	56855.1	24287.9	39806.8	59211.9	58378	69763.7	47465.2	58410.5	236254	234908	31358.9	44678.3	42179.1	92600.3	47197.1	71254.5	74329.5	57035.1	42644.6	29702.4	30616.3	35159.1	96830.1	31945.3	49766.4	4.98_241.0500m/z	C19346	C19346	C14H10O4	M-H	38.4	0	-2.5358	94.8607768957886	Benzoyl peroxide;	-	-	-	241.05	-	4.9832	1
NEG004457	444360	453721	472988	526558	403792	525555	551629	497423	497420	599370	476001	559591	386429	490067	547968	463870	541641	497760	454802	436319	519862	503566	526080	505157	501297	456216	488382	575913	476427	488453	503874	490302	4.98_529.1012m/z	C03709	C03709	C19H23N6O8P	M+Cl	46.7	52.7	0.67131	81.6829092858	N-Adenylyl-L-phenylalanine;	-	-	-	529.101	-	4.9832	1
NEG004476	17416.1	14094.3	18451.1	12876.2	16308.6	19565.2	12983.1	17532	9042.68	11735.6	10632.6	29272.2	13711.3	15662.1	15667.9	16144.8	16574.2	13379.9	15849.8	11862.8	10538.4	19022.2	11321.3	13493.9	13889	18239.4	11299.8	15788.8	9707.83	14361.1	19389.7	14820	5.00_345.1115m/z	C08557	C08557	C17H18N2O6	M-H	37.1	0.181	6.70139	93.0060763265929	Miraxanthin-V;	-	-	-	345.112	-	4.99748	1
NEG004481	52664.7	80616.7	73204.7	59411	48946.6	79361.8	82463.7	54352.4	60185.6	50039.5	65384.9	73275.7	47812.1	59871.9	43342.4	40349.4	68073.6	65604.1	71728.8	46691.6	32336.1	70894.3	59955.1	78584	83537.4	66986	81535.8	68506.8	82750.3	49709	104476	72239.8	5.00_473.2214m/z	C17049	C17049	C26H34O8	M-H	34.7	0	6.92304	81.1086353198907	Picrasin A; Nigakilactone G;	-	-	-	473.221	-	4.99748	1
NEG004485	46196.9	55760	38607.3	33816.9	72318.5	65741.6	39335.7	77673	62571.5	58554.9	57025.9	441674	58586	66774.6	66790.6	64758.4	47098.5	70639.3	97944	71871.6	45339.4	87355.4	48579.6	62181.1	89329.4	84076.8	42122.1	101566	34148.8	58367.3	97853.7	44740	5.00_596.2546m/z	C17571	C17571	C21H39N7O13	M-H	36.9	5.24	2.20782	81.9057865934371	5'-Hydroxystreptomycin;	-	-	-	596.255	-	4.99748	1
NEG004491	316380	319059	249378	274549	309350	233970	283147	310792	212391	322878	300362	285837	372884	285290	356167	374858	391258	265262	268462	242486	334982	242152	255601	261690	212860	336055	244803	296488	224375	358421	330562	301997	5.00_793.2019m/z	C06488	C06488	C41H38N6O5S2	M+Cl	35.2	0	-2.62131	78.8920621744902	XV638; [4R-(4alpha,5alpha,6beta,7beta)]-3,3'-[[Tetrahydro-5,6-dihydroxy-2-oxo-4,7-bis(phenylmethyl)-1H-1,3-diazepine-1,3(2H)-diyl]bis(methylene)]bis[N-2-thiazolylbenzamide];	-	-	-	793.202	-	4.99748	1
NEG004493	432485	296910	315399	178351	216428	244863	230435	326907	109077	253716	264978	410427	622311	354881	422807	524026	549222	200445	312441	237572	570745	346620	236627	326245	258898	333720	263531	305411	151877	629612	491992	279714	5.00_875.2321m/z	C06784	C06784	C40H44N2O18	M+Cl	40.7	19.7	4.55867	88.8787096877679	Pradimicin A;	-	-	-	875.232	-	4.99748	1
NEG004495	5770.25	1975.09	3597.63	4692.09	6870.06	6098.44	4238.19	3159.3	2984.83	2486.47	676.005	3724.31	6010.38	4212.43	1391.87	2458.97	1642.11	5871.82	3828.61	12108.9	4337.09	4575.61	5064.78	1832.71	1018.9	1593.3	2244.24	5897.3	4336.12	1940.97	4827.28	1870.11	5.01_254.0998m/z	C17229	C17229	C10H21NO2S	M+Cl	47.9	62.7	5.11104	82.6498185752618	Pentahomomethionine;	-	-	-	254.1	-	5.01178	1
NEG004520	87177.7	179952	109644	94381.7	79919.5	59531.3	74822.6	54897.5	35347.3	49171.6	35159.6	62327.1	90900.8	42689.7	43311.4	51385.1	42214	29369.7	61547.7	29291.2	31345	47755.4	47514.8	25426.7	30623.2	58849	53127.7	38780.2	39822	36653.6	47799.4	44807.8	5.03_375.1447m/z	C09448	C09448	C20H24O7	M-H	48.4	50.9	-0.484553	91.9268137555091	Eupatundin;	-	-	-	375.145	-	5.02607	1
NEG004536	367912	342611	525792	279991	286948	260972	231696	341406	304840	270501	373170	300290	410669	324074	376072	465909	387854	347720	332711	313242	468439	371868	383721	357958	365458	342396	277895	393360	272543	432532	513200	360330	5.04_477.1387m/z	C02822	C02822	C21H30O8S	M+Cl	38.6	22.4	7.17324	78.4568145943245	Cortisol 21-sulfate;	-	-	-	477.139	-	5.04035	1
NEG004539	602038	383349	632003	712179	530516	1.14128e+06	554870	663194	329534	1.20665e+06	962717	2.62234e+06	336428	877647	495190	404849	994219	1.12927e+06	1.03536e+06	590797	437299	749235	271297	695242	529541	642861	318031	1.07678e+06	421162	589457	673268	365674	5.04_528.1984m/z	C08705	C08705	C25H35NO9	M+Cl	37.5	0.0953	-4.36352	92.5185634507338	Ryanodine; Ryania;	-	-	-	528.198	-	5.04035	1
NEG004547	20839.6	18398.6	11210.7	28354.5	22505.9	26170	23798.7	42055.3	24634.1	21989.8	30699.5	23776.1	22936.8	30999.7	34716	59012	21137.9	27365.5	20146	33187	34474.5	26172.2	40744.6	28802.2	22649.4	15528.5	16927	27513.8	18996	32006.7	42934.2	70247.7	5.04_709.0700m/z	C20640	C20640	C20H24N10O13P2	M+Cl	37	2.01	0.888007	84.085839016755	Cyclic GMP-AMP; Cyclic Gp(2'-5')Ap(3'-5'); cGAMP(2'-5');	-	-	-	709.07	-	5.04035	1
NEG004553	128376	128948	145771	144973	105071	85258.3	119137	93210.4	44195.3	45111.5	55870.5	71112.1	107528	59352	79956	74588.7	84277	38325.7	42530.6	29744.4	49971.4	32687.8	52563.2	59268.5	44694.9	67834.3	51010	51780.7	29503.1	56497.9	43843.6	53991.7	5.05_353.1031m/z	C10882	C10882	C20H18O6	M-H	33	0.362	0.171349	64.6218214632152	Sesamin;	-	-	-	353.103	-	5.05463	1
NEG004568	90212.3	132214	89145.5	89296.2	181348	91869.2	143275	111858	74864.7	65054.7	92985.8	65730.2	128096	101770	121414	71794.5	70081.8	63383.9	79859.6	79979.6	59782	82291	53264.8	74597.1	89113.7	78187	118866	70653.5	68058.1	69777	102809	74417.9	5.05_629.3137m/z	C16861	C16861	C32H50O10	M+Cl	37	2.87	6.63587	89.6582525044651	13-Deoxytedanolide;	-	-	-	629.314	-	5.05463	1
NEG004569	377343	277377	327690	280102	332543	308337	259151	311091	188409	159023	284612	229685	412131	251705	285073	306210	269596	227237	218792	195481	258515	234576	283608	271630	253561	333625	203043	300865	91569.7	352335	338544	285297	5.05_731.2515m/z	C12406	C12406	C37H44O13	M+Cl	38.8	9.16	5.62169	91.2156286555485	Urdamycin B;	-	-	-	731.252	-	5.05463	1
NEG004580	3639.72	11597.4	11652.9	8003.88	11864.5	13649.9	9453.39	9410.83	5206.53	2393.37	4775.25	3892.35	6094.47	8622.86	8084.83	7962.41	8538.37	6540.28	9427.61	8017.5	7946.66	5142.94	4380.41	11162.3	13428	7554.98	12368.9	1186.66	3160.12	13025.4	15283.5	5757.55	5.07_360.1962m/z	C13958	C13958	C18H31NO4	M+Cl	36.1	0	4.43379	85.5387881582383	12-Nitrolinoleic acid; 12-Nitro-9-cis,12-cis-octadecadienoic acid; (9Z,12E)-12-Nitrooctadeca-9,12-dienoic acid;	-	-	-	360.196	-	5.06893	1
NEG004598	1.73217e+06	2.22285e+06	1.6729e+06	1.79918e+06	1.19165e+06	1.18069e+06	1.95107e+06	1.6105e+06	1.42246e+06	2.4342e+06	1.75702e+06	2.21995e+06	2.16249e+06	1.58477e+06	3.28674e+06	2.52277e+06	3.61663e+06	1.92126e+06	2.00878e+06	1.94358e+06	3.7623e+06	2.03736e+06	2.72913e+06	3.63835e+06	4.14926e+06	2.00616e+06	2.05948e+06	2.80385e+06	1.50194e+06	5.42815e+06	2.09961e+06	2.40012e+06	5.08_283.0608m/z	C17045	C17045	C16H12O5	M-H	52	63.9	-1.22717	97.3495851538971	Physcion; Emodin monomethyl ether; Rheochrysidin; Parienin;	-	-	-	283.061	-	5.08322	1
NEG004603	313413	343384	329195	408953	312409	286031	355672	356107	351552	490789	284340	444250	415913	337720	494303	321968	384135	290990	273285	258391	467227	334194	263247	342479	269245	285049	197451	364317	156297	395372	315045	298699	5.08_323.0558m/z	C12037	C12037	C14H16N2O3S2	M-H	35.8	0	8.83687	88.5536364607744	Pyochelin;	-	-	-	323.056	-	5.08322	1
NEG004606	1.73844e+07	1.5714e+07	1.57788e+07	2.60459e+07	1.09351e+07	1.34421e+07	2.43615e+07	2.58491e+07	1.75526e+07	2.62699e+07	1.17329e+07	3.00138e+07	1.12663e+07	2.31113e+07	2.07256e+07	1.44349e+07	1.2537e+07	1.61791e+07	1.46024e+07	1.25092e+07	2.10064e+07	1.75441e+07	1.07184e+07	1.0722e+07	8.39694e+06	1.18066e+07	8.67181e+06	1.89878e+07	9.0818e+06	1.84504e+07	1.03789e+07	1.19756e+07	5.08_431.0989m/z	C18708	C18708	C19H32Cl3P	M+Cl	28.2	0	-3.17833	44.516658597228	Chlorphonium chloride; Phosfon D;	-	-	-	431.099	-	5.08322	1
NEG004617	35914.8	30402.7	27323	50726.6	24253.9	29206.5	20773	38297.8	47821.9	36079	28540.5	34695.7	15923.7	19373.2	32500.2	26699.4	17834.9	38542.6	27770.1	27347.2	22161.9	31238.4	31209.3	20117.9	17989.2	23731.6	14338.6	30825.3	31393.4	26124.5	10235.9	25326	5.08_599.0092m/z	C12210	C12210	C15H22N2O17P2	M+Cl	39.6	2.78	0.819939	96.1042708531637	UDP-3-ketoglucose; UDP-3-keto-D-glucose;	-	-	-	599.009	-	5.08322	1
NEG004621	32930.2	23667.9	37577.8	23013.1	32252.5	33030.3	24459.9	34379.6	21300.2	27130.2	31853.5	37643.6	33981.4	31974.2	28573.4	30082.8	30707.7	24868.2	34507.7	35108.7	30459.1	29356.4	30552.5	31627.5	34413.8	24814.2	32107.8	31396.5	22657	31177.1	33827.3	36534.6	5.08_685.2323m/z	C06740	C06740	C32H42O14	M+Cl	35.4	11	8.35944	75.0752830535741	Glucosyl-limonin; Limonin 17-beta-D-glucoside;	-	-	-	685.232	-	5.08322	1
NEG004622	2.0171e+06	1.67922e+06	1.73703e+06	1.65011e+06	1.68482e+06	1.67268e+06	1.4733e+06	1.83432e+06	1.57804e+06	1.64061e+06	1.81385e+06	1.83723e+06	2.0486e+06	1.68251e+06	1.81901e+06	2.09703e+06	1.86141e+06	1.66707e+06	1.81465e+06	1.76049e+06	2.14442e+06	1.74537e+06	1.6872e+06	1.74065e+06	1.76925e+06	1.93325e+06	1.63495e+06	1.75385e+06	1.51107e+06	2.12834e+06	2.1414e+06	1.79708e+06	5.08_709.1875m/z	C12385	C12385	C33H38O15	M+Cl	30.2	1.26	-4.34558	54.6880451418739	Premithramycin A2';	-	-	-	709.188	-	5.08322	1
NEG004635	347842	343157	278615	334200	326080	266959	407783	286693	258909	322561	275863	277732	281225	308051	399771	275640	409636	224770	240958	266869	341913	314722	285647	274995	243359	260584	268712	304617	231261	346925	422743	270174	5.10_417.1193m/z	C17809	C17809	C21H22O9	M-H	38.1	3.47	0.497235	87.6067994446445	Polygonimitin B;	-	-	-	417.119	-	5.0975	1
NEG004638	78362.2	85039.9	82518.9	69231.1	83427.8	68959.2	88338.3	82830.6	83197.2	74014.6	88947.3	68899.6	96379.3	76530.1	105043	100727	106264	69530.8	86896.6	91918.7	105629	100252	104597	95557.1	101562	94059.8	86372.3	92828.3	83374.7	124683	86753.8	103228	5.10_481.1639m/z	C11133	C11133	C24H30O8	M+Cl	38.5	2.06	1.07623	91.9888439316175	Estrone glucuronide; Estrone 3-glucuronide; Estrone beta-D-glucuronide;	-	-	-	481.164	-	5.0975	1
NEG004655	166602	130352	151369	63634.1	136933	206013	127265	176568	114569	94514.4	112849	499554	160618	142282	84054.1	152328	166353	72294.4	135736	119002	89359	150072	86134.6	87019.5	128130	179694	83610.6	120937	22313.4	125449	205349	114818	5.11_619.2584m/z	C01443	C01443	C29H44O12	M+Cl	36.6	3.81	9.75182	89.6330096531478	Ouabain; G-Strophanthin;	-	-	-	619.258	-	5.11178	1
NEG004658	423321	296472	332888	361358	198866	234362	168441	297802	201412	229329	211566	203379	572416	406348	313885	456324	492401	174412	238800	152862	469272	287055	219420	291428	221066	287881	180846	258126	42018.2	457581	495096	303549	5.11_951.2689m/z	C11542	C11542	C44H53CoN4O16+	M-H	36.7	3.58	-2.80004	83.4536578168303	Cobalt-precorrin 6; Cobalt-precorrin 6A;	-	-	-	951.269	-	5.11178	1
NEG004688	25087.2	30039.6	27586.4	27479.6	28434.4	28173.4	21943.5	21724.6	24169.4	19365.3	19552.8	28458.2	22492.6	22836.8	26775.7	20324.7	22330.7	18017.2	19378.6	18029.6	24784.1	19651.2	19069.3	21528.4	13167.2	23732.6	16711	23432.8	10883.4	21366.1	23340.2	22093	5.14_237.0443m/z	C21124	C21124	C11H10N2O2	M+Cl	38.7	0	3.18739	97.1937407683614	IPA imine; 2-Imino-3-(indol-3-yl)propanoate;	-	-	-	237.044	-	5.14037	1
NEG004691	160781	167437	171146	179468	128489	173739	179232	158228	184005	180306	160233	195243	163245	185576	184835	172830	172797	170882	187844	145672	219646	188665	176508	184189	180382	174334	146302	207805	142718	170332	192721	158697	5.14_407.1357m/z	C18930	C18930	C21H28N2S2	M+Cl	35.7	2.05	-8.29413	85.7006252838343	Buthiobate;	-	-	-	407.136	-	5.14037	1
NEG004694	1902.74	1400.09	909.026	1352.4	1829.85	2601.37	1267.16	5203.9	5389.34	8559.47	5.73839	1284.03	3886.06	3047.45	7025.04	2874.79	2737.77	3268.07	7548.12	10595.1	28991.6	21832.5	2046.7	6386.73	1966.02	3291.53	3797.36	14419.8	5736.92	27644.6	2302.06	22636.2	5.14_625.2677m/z	C18022	C18022	C35H38N4O7	M-H	34.9	0.0277	1.51508	76.2202055698643	Red chlorophyll catabolite;	-	-	-	625.268	-	5.14037	1
NEG004698	627728	779146	582393	462287	368439	356528	279733	466655	445033	419948	436578	311239	772695	556517	427266	618315	606075	210102	449552	296511	589254	451117	440051	583322	325624	486771	459394	327810	93421.3	476406	746678	486121	5.14_953.3148m/z	C08438	C08438	C39H54N10O14S	M+Cl	38.4	25.5	-9.55708	77.0901275924279	alpha-Amanitin;	-	-	-	953.315	-	5.14037	1
NEG004719	1.2617e+06	893579	796222	856158	760652	1.06244e+06	1.4666e+06	1.22632e+06	910617	2.3784e+06	1.6072e+06	1.44914e+06	1.84225e+06	9.31584e+06	4.30672e+06	3.37404e+06	3.27603e+06	1.54939e+06	2.08463e+06	1.5463e+06	1.73983e+06	1.54556e+06	1.0842e+06	1.75269e+06	1.76927e+06	1.51629e+06	1.54066e+06	1.64594e+06	1.74487e+06	2.30287e+06	4.77632e+06	1.45765e+06	5.17_271.0606m/z	C20463	C20463	C10H12N4O3	M+Cl	36.5	0.198	0.957225	83.3823121483892	Purine deoxyribonucleoside; Purine 2'-deoxyribonucleoside;	-	-	-	271.061	-	5.16893	1
NEG004720	53802.1	48047.7	57482.7	37488.1	62451.8	51292.5	47787.6	49606	45441.7	64355.1	39529	52649.7	42206	44196.7	57557.1	39720.1	37183	50200.5	36601.9	45888.7	49044.2	47336.4	32769.4	42509.5	51553.3	58404.6	53873.5	46829.5	21977.9	52676.8	40238	74689.7	5.17_283.0858m/z	C07576	C07576	C12H17N2O4P	M-H	39.2	0	1.77564	97.9951576480722	Psilocybin; Psilocybine;	-	-	-	283.086	-	5.16893	1
NEG004736	318512	291771	207091	385229	221754	139985	149505	286333	252633	203364	188800	263802	237145	146009	201497	139100	206928	186512	119550	125751	204964	155876	128255	155424	109888	199874	208972	127516	66650.2	240984	144702	206489	5.18_254.9811m/z	C02812	C02812	C6H8O9S	M-H	53.8	73.8	-1.98875	97.6818327354068	Ascorbate 2-sulfate;	-	-	-	254.981	-	5.18322	1
NEG004738	34859.3	33706	21309.4	41180.2	30201.9	18414.2	15416.1	34271.1	32820.6	18099	25627.4	19116.1	26733.2	14231.8	18726.6	15121.9	18772.4	21002.9	13831.7	17756	18877.7	17095.3	19398.1	18452.5	13565	21197.2	22442	13709.5	11023.3	23723.2	16291.4	26858	5.18_322.9686m/z	C18702	C18702	C9H10ClN2O5PS	M-H	31.5	0	6.86606	65.4635831689515	Azamethiphos;	-	-	-	322.969	-	5.18322	1
NEG004756	5119.12	1519.34	4329.03	8836.94	7037.09	2938	17117.6	2810.28	9825.91	5467.72	11541.1	8154.09	3100.98	6733.58	5668.42	3858.35	5956.07	10369.2	8201.62	771.803	4250.1	3572.52	4279.27	3145.97	891.358	2991.14	4330.89	10570.1	18606.8	1605.83	1325.71	7629.49	5.20_144.0446m/z	C19434	C19434	C9H7NO	M-H	37.2	0	-6.3696	93.1478729428535	8-Hydroxyquinoline; Oxyquinoline;	-	-	-	144.045	-	5.20108	1
NEG004766	924781	816686	810141	1.14823e+06	1.01067e+06	909948	1.64157e+06	1.34051e+06	985430	2.44775e+06	1.46586e+06	1.51961e+06	1.21046e+06	1.57606e+06	1.31422e+06	869485	1.62654e+06	1.24099e+06	785108	1.1662e+06	1.79335e+06	1.43058e+06	646563	1.01738e+06	654542	1.18765e+06	479429	1.7575e+06	284445	1.5131e+06	980689	1.21252e+06	5.20_477.1032m/z	C07654	C07654	C22H22N2O8	M+Cl	37.6	9.22	-8.52434	88.1655115931097	Methacycline; Metacycline;	-	-	-	477.103	-	5.1975	1
NEG004784	25369.9	26023.3	25193.8	22380.4	25541.2	42658.7	35230.3	36801	98186.9	35126.4	99905.6	72951.1	100286	62856.1	44612.7	66792.4	142628	104513	292487	152303	213355	293587	53117.1	273141	334935	323289	200176	571291	17146.4	415407	173680	196549	5.22_421.1711m/z	C08022	C08022	C22H30N2O2S	M+Cl	37.8	0.539	-2.80664	91.6256652763353	Sufentanil;	-	-	-	421.171	-	5.22157	1
NEG004797	5126.6	4953.98	3582.91	3211.01	4858.94	2285.5	2900.84	4150.96	357.491	1307.33	12039.9	2470.22	8471.79	5035.84	8388.13	7693.15	12768.5	4406.96	11213.6	4140.48	3718.29	9871.93	9518.8	5514.27	4861.58	6708.98	4225.61	2782.45	6081.66	7463.27	12024.4	3163.11	5.24_231.0283m/z	C19674	C19674	C5H13O8P	M-H	40.1	13.4	3.19682	90.8062831377632	D-Arabinitol 1-phosphate; D-Arabitol 1-phosphate;	-	-	-	231.028	-	5.23585	1
NEG004799	124269	113632	113330	130000	126559	111075	108464	119572	122718	103590	126677	105306	107593	80330.5	120981	78067.9	83987.7	109918	80442	99203.2	111243	127204	94499.7	83629.3	82471.1	123283	106421	109288	87909.4	107553	75198.4	101348	5.24_299.0190m/z	C10394	C10394	C15H8O7	M-H	38.5	0	-2.55921	95.439575272906	Pseudopurpurin;	-	-	-	299.019	-	5.23585	1
NEG004800	34906.3	28635.2	26223.1	41835.6	26004.3	28800.8	40766	38709.5	38748.6	43406.1	30163	29263.9	29718.9	26047.5	35076.1	38551.9	30487.6	26369.1	23929.5	16003.1	46505.1	30814	14491.3	23747.3	16823.6	23183.3	19782.7	24390.5	11535.4	30371	27922.5	25494	5.24_308.0321m/z	C18735	C18735	C12H11ClF3NO3	M-H	27.3	3.53	4.70641	38.3034277630096	Fluxofenim;	-	-	-	308.032	-	5.23585	1
NEG004813	66342.6	106210	78087.9	111384	92534.7	61462.4	133388	117529	136027	192467	60565.3	83907.7	170156	83333.5	125083	271043	153347	85150	74032.9	52323.8	184829	140625	72955.5	74250.4	35146	82466.2	35755.5	79795.6	37518.7	78520.3	169707	89354.8	5.24_589.2113m/z	C12661	C12661	C22H42N4O8S2	M+Cl	36	0	-4.5542	85.3794178058763	Pantethine;	-	-	-	589.211	-	5.23585	1
NEG004818	890375	734707	747450	849826	826689	772950	863599	971584	829705	891602	854270	791793	820225	729624	826493	981635	840983	810123	720697	761195	1.00944e+06	779556	730227	715075	693370	749327	607999	781185	647864	825097	790917	819742	5.24_675.1523m/z	C09181	C09181	C32H32O14	M+Cl	33.4	2.81	5.7307	70.590029649334	Chartreusin;	-	-	-	675.152	-	5.23585	1
NEG004820	196258	152557	163277	202502	207093	175768	191894	206079	215338	222308	182848	179905	186732	152673	194405	206068	140720	173114	155957	157899	236023	163240	142734	155436	125962	162704	137633	175344	136375	178866	175200	191525	5.24_707.0929m/z	C18076	C18076	C20H26N10O15P2	M-H	33	0.817	-7.45083	72.4686664230217	5'-Phosphoguanylyl(3'->5')guanosine;	-	-	-	707.093	-	5.23585	1
NEG004829	981383	1.2026e+06	973870	1.64325e+06	1.33664e+06	1.38384e+06	2.16962e+06	1.44867e+06	1.15281e+06	1.49033e+06	1.12071e+06	1.7806e+06	843752	1.84945e+06	1.13185e+06	776018	1.45256e+06	1.08469e+06	1.04458e+06	827464	1.70511e+06	1.19796e+06	877459	965556	634440	832813	752917	1.23654e+06	577710	873385	711681	915729	5.25_443.0982m/z	C18562	C18562	C20H19F3N2O4	M+Cl	38	0	-2.11313	92.7501673325096	Trifloxystrobin;	-	-	-	443.098	-	5.25013	1
NEG004831	85160.8	81837.8	71112	96948.5	95246	69916	70544.7	108565	103137	78237.1	53223.9	74232	129876	121518	99346.3	82327.8	49905.4	134094	133332	147435	137555	111641	115569	87793.9	95256.5	83930.6	139930	107767	349981	124408	102459	111560	5.25_445.2153m/z	C04036	C04036	C19H39O7P	M+Cl	36	0	6.23611	87.066888654934	1-Palmitoylglycerol 3-phosphate; 1-Hexadecanoyl-sn-glycero-3-phosphate;	-	-	-	445.215	-	5.25013	1
NEG004838	130761	100636	105500	121015	91688.5	130042	116465	132810	126063	111088	121264	125235	106028	114245	119141	120242	152439	124116	117472	97798.4	135043	104041	108734	115774	115250	105021	100907	110012	90102.4	137340	105940	106094	5.25_530.0980m/z	C21355	C21355	C16H27N3O13P2	M-H	32.5	5.07	6.30413	64.4160337659364	dTDP-4-methylamino-2,4-dideoxy-beta-L-xylose;	-	-	-	530.098	-	5.25013	1
NEG004844	476988	368702	422944	373658	626674	324802	402442	408080	297389	404568	428907	178240	589599	256075	592215	462752	323513	328322	384419	348578	583134	419295	523472	360733	376621	370796	491310	348745	701608	405248	385565	342194	5.25_609.2110m/z	C21431	C21431	C33H34MgN4O4	M+Cl	38.6	12.4	-2.47095	83.3380221537903	8-Ethyl-12-methylbacteriochlorophyllide d;	-	-	-	609.211	-	5.25013	1
NEG004845	10416.9	6809.56	8140.63	20218.9	5971.79	14950.5	10646.9	16383.4	19968	12203.5	10827.4	15334.9	4595.84	12659.4	12142.7	11344.3	3466.24	19735.2	9341.77	11906.5	12023.7	8578.71	5513.95	7521.98	9344.3	9826	11554.9	17933.4	9379.67	8258.41	4335.22	9262.89	5.25_613.0260m/z	C06017	C06017	C16H24N2O17P2	M+Cl	37.9	0.444	2.73279	92.1198635302475	dTDP-D-glucuronate;	-	-	-	613.026	-	5.25013	1
NEG004861	2340.57	2026.25	723.599	3126.57	1384.02	3707.94	3054.59	2851.3	3818.07	3412.68	1885.48	3177.47	3180.53	3374.75	4587.82	2525.84	2364.07	2493.33	2842.4	2059.26	2008.32	2975.84	3110.05	1897.34	1768.36	2878.54	2328.26	2790.12	3694.83	2936.8	3189.78	2822.78	5.26_199.0418m/z	C19444	C19444	C12H8O3	M-H	35.6	0	8.48373	87.1754526332445	5-Methylangelicin;	-	-	-	199.042	-	5.26443	1
NEG004866	16311.6	16802.2	21759.4	22039.2	14983.4	19314	18123.9	17327	21859.9	21188.4	19377.4	12638.7	17020.5	9689.92	22618.6	16418.4	21697	11475.9	16273.6	17095.6	22383.8	15443.5	14196.1	13696.1	9640.98	15832.5	16023.4	17488.7	8949.13	13072	16110.5	14195.7	5.26_372.0789m/z	C18761	C18761	C14H20N3O5PS	M-H	37.4	0	0.098687	86.9475563465188	Pyrazophos;	-	-	-	372.079	-	5.26443	1
NEG004876	1454	1501.14	1128.54	1482.04	1322.2	620.018	1954.74	1755.75	653.789	1750.57	2243.12	705.322	2058.94	2688.43	2032.66	1391.22	2092.52	759.819	3099.17	307.112	1392.63	481.992	1966.47	1106.4	1583.55	1529.17	1143.94	282.025	2091.85	1517.58	1256.31	339.798	5.28_157.0862m/z	C16655	C16655	C8H14O3	M-H	37.1	0	-4.85991	90.9950489492384	2-n-Propyl-4-oxopentanoic acid; 4-Oxovalproic acid; 4-Keto-VPA;	-	-	-	157.086	-	5.27873	1
NEG004877	45431.8	21014.3	21633.1	18225.2	16353.2	13980.3	21544.9	23438	14762.6	15664.5	41165.3	18945	32190.6	16835.5	15578.5	31321.1	47085.8	27833	23641.5	22984.8	20940.7	31190.7	17213.5	31727.5	18332.6	22518.6	13735.3	20626.7	45597.9	29219.5	26622.9	20878.9	5.28_229.0133m/z	C21059	C21059	C6H10O7	M+Cl	37.9	0	6.23861	96.6252808346377	D-Taluronic acid; D-Talopyranuronic acid;	-	-	-	229.013	-	5.27873	1
NEG004881	347681	242117	299583	183497	291650	290722	265862	390124	287207	171684	388816	236528	330378	309576	226697	422684	429232	227526	374954	339570	324523	316244	266636	342453	357078	370663	252520	261060	62623.3	414545	474011	406062	5.28_457.2064m/z	C07874	C07874	C20H38O7S	M+Cl	35.6	0	7.44107	86.4557392694212	1,4-Bis(2-ethylhexyl) sulfosuccinate; Docusate hydrogen;	-	-	-	457.206	-	5.27873	1
NEG004887	492665	456436	461454	232109	244349	129762	182687	319260	104638	383941	238382	303508	461598	370006	230481	490695	716440	190081	305906	122745	481532	296432	181110	256468	281814	348864	157631	275846	46856.8	360589	458018	253624	5.29_1012.2797m/z	C16332	C16332	C37H58N7O18P3S	M-H	28.2	2.08	9.61746	49.261795209691	trans-2-Enoyl-OPC6-CoA;	-	-	-	1012.28	-	5.29302	1
NEG004890	6229.79	8491.92	9658.66	6232.55	5457.99	5551.13	6934.78	4499.65	5642.57	7579.2	7555.2	7363.65	10059.6	7796.57	10735.3	10151.9	21156.6	6582.66	9300.08	8529.88	15100.8	7104.78	9928.31	17889.5	29550.6	8584.24	10163.2	18239.2	3616.71	32463.7	9772.54	10572.6	5.29_196.0519m/z	C09915	C09915	C10H11NO	M+Cl	32.3	0	-9.66246	72.0610245895016	Boschniakine; (R)-6,7-Dihydro-7-methyl-5H-2-pyrindine-4-carbaldehyde;	-	-	-	196.052	-	5.29302	1
NEG004893	24400.8	60835.8	33133.5	38251.5	64490.3	23591.5	71323.9	58185.3	46974	41073.8	25088.8	142566	34125.4	27182.9	65860.8	23131.1	25523.9	17049.7	19473.4	9559.21	21035	28264.5	29718.2	15037	28232.4	21020.3	47252.3	26185.8	19557.1	14592.5	13392.1	35531.1	5.29_377.1804m/z	C15361	C15361	C21H27FO5	M-H	36.7	0	9.08539	93.6438008674971	Descinolone; 9-Fluoro-11beta,16alpha,17-trihydroxypregna-1,4-diene-3,20-dione;	-	-	-	377.18	-	5.29302	1
NEG004895	5.12963e+06	3.51691e+06	3.75051e+06	1.1861e+07	3.44222e+06	4.67622e+06	3.76195e+06	4.46039e+06	6.95085e+06	3.73679e+06	4.25262e+06	2.00854e+06	5.05216e+06	3.20186e+06	3.84987e+06	8.29598e+06	4.70291e+06	3.02873e+06	3.35046e+06	3.92269e+06	6.85828e+06	5.20698e+06	2.74416e+06	4.3459e+06	3.25056e+06	3.09826e+06	3.37264e+06	3.42352e+06	3.39045e+06	4.84582e+06	5.46265e+06	3.7749e+06	5.29_475.1250m/z	C07468	C07468	C24H20N6O3	M+Cl	35.3	0	-9.23276	86.5102581392241	Candesartan;	-	-	-	475.125	-	5.29302	1
NEG004896	39967.6	26857.3	25440	38636.9	24207.8	31287.6	22853.3	29034.1	39481.6	27630.7	29258.3	10458.4	34231.9	21706.8	22625.1	45926.7	31428	21138.4	25197.7	27012.1	45196.4	32303	14968.5	26934	23116	20013.6	27331.6	19871.5	15753.6	28985.8	28316.7	25135.3	5.29_475.1769m/z	C11899	C11899	C22H32O9	M+Cl	37.7	0	6.41713	95.8376033788781	10-Deacetyl-2-debenzoylbaccatin III;	-	-	-	475.177	-	5.29302	1
NEG004913	28804.1	36232.4	22218.9	18897.5	17906.2	16563.8	19398.8	20025.8	17872.8	25117.3	25637	24166.9	42320	23585.4	35912.6	41967.7	82572.9	28285.4	28789.9	24499.5	65198.3	29737.9	41849.8	64080.7	71133.2	34428.7	29899.6	45418.9	20730.8	93197.3	26721.4	37537.9	5.31_240.0422m/z	C10741	C10741	C11H11NO3	M+Cl	32.4	0	-5.20768	68.0107914423133	Swietenidin B;	-	-	-	240.042	-	5.30732	1
NEG004914	13377.8	16527.5	15239.5	16905.4	19720.2	18594.3	21347.8	14676.2	15775.6	15904.4	9925.74	14520.7	10210.8	11680.8	17615.8	10964.1	14787.8	12591.7	16275.6	8911.84	13060.6	13670.1	6490.97	12957.7	15700.3	13554.3	9330.23	12452.3	3182.83	10425.6	13050.3	8147.2	5.31_265.0739m/z	C12189	C12189	C16H12NO3+	M-H	38.4	0	-1.86187	94.342569135298	Ungeremine;	-	-	-	265.074	-	5.30732	1
NEG004915	38207.3	38013	34925.3	16319.6	31604.1	35286.8	22663.7	28232.3	12653	11389.4	40302.1	27158.9	29835.5	33129.6	15322.6	25988.2	38383.1	17594.1	17129.1	17340.5	24486.7	27828.8	6145.6	15297.1	26728.8	24544.7	4435.58	16220.7	8964.04	30373.8	21366.3	28122.7	5.31_389.1801m/z	C07116	C07116	C25H27ClN2	M-H	33.8	0	2.8981	72.2271755491452	Meclizine; Meclozine;	-	-	-	389.18	-	5.30732	1
NEG004922	167635	143683	143807	224408	148969	171394	138050	172524	170710	119744	138399	109509	200135	134335	141931	200255	142196	119598	125921	151888	176117	146100	117671	154108	130842	143238	118456	138605	126046	161787	168974	143605	5.31_538.1272m/z	C02755	C02755	C10H17N3O6S.[C8H12N2O4S]n	M-H	19.5	0	-2.12413	-	[Glu(-Cys)]n+1-Gly;	-	-	-	538.127	-	5.30732	1
NEG004924	74197.3	91497.4	100286	120434	88539.8	107848	97867.2	73927.3	108780	91320.3	96474.1	102719	88511.6	96431.2	108212	101273	100878	95498	91280.6	87699.4	95702.2	95933.8	101477	109546	108069	98275.3	98797.9	100110	103867	81465.9	95666	103100	5.31_611.0959m/z	C10237	C10237	C30H24O12	M+Cl	38.3	0.499	-0.508888	91.6000155214077	Proanthocyanidin A2; Epicatechin-(2beta->7,4beta->8)-epicatechin;	-	-	-	611.096	-	5.30732	1
NEG004934	42909.5	40170.5	37387.1	30592.3	34346.2	34971.4	28340.7	42811.9	38254.7	63649.1	48877	40582.9	50857.1	37590.6	61387.6	40916.1	68081.1	65459.4	47102.9	50889	59759.8	47114.6	40466.3	46041.3	102443	61691.5	37675.3	59389.8	33390.8	55170.8	63519.3	49577.4	5.32_505.1371m/z	C02081	C02081	C25H22N4O8	M-H	39.9	15.4	1.21597	85.3511914944996	Streptonigrin;	-	-	-	505.137	-	5.3216	1
NEG004958	22739.8	27493.8	25481	26137.3	22468	18092	15567.4	19471.2	18438.5	31716.6	20879.1	17985.6	32937.9	21611.7	19142.7	17602.2	19007.2	21392.9	24595.2	19512.1	26270.5	19011.7	13142.3	20947.4	14171.9	30079.4	20800	25070.1	14773.3	21322.2	20185.5	20167.5	5.35_339.1075m/z	C01682	C01682	C11H20N4O6	M+Cl	41.3	13.9	-0.732438	93.7588673049415	Nopaline; D-Nopaline; N2-(D-1,3-Dicarboxypropyl)-L-arginine; N-[(1S)-4-Carbamimidamido-1-carboxybutyl]-D-glutamic acid;	-	-	-	339.107	-	5.35017	1
NEG004959	103666	105931	105120	127072	98198.7	87879	130525	114555	88764	122664	79599	116967	94451.7	82863.3	137999	98706.5	101608	93029	88643.6	87003.9	106658	92289.8	80001.8	101325	83311.1	78428.1	84168.4	104977	56096.6	102987	112906	100516	5.35_346.1065n	C15591	C15591	C18H18O7	M-H, M+Cl	38.4	0.189	3.60603	96.0024573612318	(6R)-2-Acetyl-6-(3-acetyl-2,4,6-trihydroxy-5-methylphenyl)-3-hydroxy-6-methyl-2,4-cyclohexadien-1-one; Reduced-(S)-usnate;	-	-	-	381.04	346.106500980676	5.35017	1
NEG004983	5349.62	6127.66	6633.27	8148.7	9750.8	9222.13	5688.13	5483.69	6774.62	4206.41	4724.57	8119.5	8175.64	6556.75	7351.54	7626.69	3623.03	4831.39	5648.09	8764.19	7595.75	5615.35	6440.78	8730.57	4685.62	5192.08	7842.35	7282.29	11709.7	7890.4	7442.12	8954.02	5.38_225.0075m/z	C03474	C03474	C9H6N2O3	M+Cl	37.8	0	1.46145	90.704900564118	4-Nitroquinoline N-oxide; 4-Nitroquinoline 1-oxide; Nitrochin;	-	-	-	225.008	-	5.37875	1
NEG004993	55708.8	50608.6	52101	50226.6	50310.4	44080.5	60628.7	53764.1	57644	67101.3	55031.7	62226.1	61800.4	66339.2	70541.8	62806.8	54904.5	66584	68520.3	69812.5	83961.3	69912.9	46684.8	63850.2	85735.4	70527.1	59197.5	88153.5	52173.8	76689.7	112664	66085.3	5.38_489.1403m/z	C01937	C01937	C20H22N8O5	M+Cl	45.4	35.6	-0.884572	92.5616113419535	Methotrexate;	-	-	-	489.14	-	5.37875	1
NEG004994	109242	145925	123487	146491	121248	100042	149847	127041	128213	125995	94794.6	101705	105749	114174	131965	115410	121543	82652.9	97227.5	94219.5	91399.7	126765	121252	100796	89640.2	84393.5	116929	96025.3	98177.5	95434.3	104030	97779.1	5.38_493.2250m/z	C09510	C09510	C29H34O7	M-H	32.4	3.82	3.68563	62.5807264952879	Microlenin;	-	-	-	493.225	-	5.37875	1
NEG004997	110707	106209	85510.6	72872.8	81368.3	91694.3	82717.4	84073.5	64491.8	64518.2	86277.3	78416.1	79114.2	76853.8	79246.1	103652	118222	70450.8	85319.7	90837	84171.5	87091.4	93721.9	93116.8	74395.4	95119.2	91456.2	70138.7	39441.3	117955	102728	81787	5.38_521.1649m/z	C09501	C09501	C25H30O12	M-H	38.5	11.7	-3.05702	84.2157344392329	Melampodinin;	-	-	-	521.165	-	5.37875	1
NEG005026	59051.6	143861	147180	120634	72041.9	127558	260250	108530	77697.2	90646.8	26500.4	29593.9	27386.2	24332	122622	28392.9	39159.8	33398.5	14809.7	10489.1	23234.2	56674.1	74847.2	23589.1	15991.9	19005	36455.6	42615.3	6355.07	24433.2	13300.9	25255.5	5.41_317.1600m/z	C09170	C09170	C16H22N4O3	M-H	37.3	0	-6.0369	93.6340773249126	Eseramine; (3aS-cis)-3,3a,8,8a-Tetrahydro-N,3a,8-trimethyl-5-[[(methylamino)carbonyl]oxy]-pyrrolo[2,3-b]indole-1(2H)-carboxamide;	-	-	-	317.16	-	5.40732	1
NEG005038	601387	425446	536317	379347	580555	976242	346868	700214	382665	680801	421945	1.96107e+06	463597	736334	374666	549858	657466	367829	401484	336898	594574	651723	301716	500180	465425	592027	225818	558102	189772	576950	501977	515903	5.41_663.2351m/z	C09179	C09179	C37H40O9	M+Cl	37.8	0	-2.44597	91.8250733804057	Resiniferatoxin; RTX;	-	-	-	663.235	-	5.40732	1
NEG005048	69024.2	66209	72856.5	65306.1	68773.9	47365.8	86000	62210.8	56465.8	80713.9	64539.6	55515.6	56161.2	61164.6	111104	87389.3	81967.5	64014.3	58644.6	55240.1	84961	73175.8	66081.1	80185.4	50905.2	53953.5	60559.8	71385.4	55164.2	65474.1	69895.1	58816.9	5.42_463.0900m/z	C17763	C17763	C21H20O12	M-H	39.9	13.1	3.90116	90.8780038196188	6-Hydroxyluteolin 7-glucoside;	-	-	-	463.09	-	5.4216	1
NEG005053	316343	197089	291733	123969	328633	893545	73613.7	327473	282200	302422	134555	1.69887e+06	238732	425222	86899.1	340137	230201	122535	239857	142915	235873	437945	173559	262636	361900	394393	84344.4	228452	38661.9	235830	333049	321845	5.42_695.2893m/z	C05768	C05768	C36H44N4O8	M+Cl	37.6	0	6.00535	94.7977194345617	Coproporphyrinogen I;	-	-	-	695.289	-	5.4216	1
NEG005111	13120.9	15424.8	12955	12577.5	10416.6	7889.51	12760.6	11991.1	17091.4	16331.6	15751.4	25173.7	23789.4	17277.1	46001	32929.7	21113.2	14287.2	30589.2	18283.4	47475.6	24214	22628.2	29596.5	27526.6	16775.7	23630.8	33025.8	24114	45128.6	61633	21556.7	5.48_195.0452m/z	C16211	C16211	C13H8O2	M-H	37.3	0	0.091283	86.5232615728272	6,7-Benzocoumarin;	-	-	-	195.045	-	5.47875	1
NEG005132	5580.34	14087.2	6492.2	3746.72	2520.98	1549.8	3139.03	4626.68	12170.2	39351.6	13923.3	6551.38	38513.8	4280.84	140334	84971.6	27198.3	28637.2	51663.8	51724	42117.9	32345.7	24100.5	38772.6	54103	37331.1	61180.4	41012.6	12954.1	58794.7	175434	24932.5	5.49_252.0423m/z	C21289	C21289	C12H11NO3	M+Cl	36.3	0	-4.44214	86.8285059750928	(R)-3-(Indol-3-yl)-2-oxobutyrate; (R)-3-(Indol-3-yl)-2-oxobutanoate; (R)-beta-Methylindolepyruvate;	-	-	-	252.042	-	5.49303	1
NEG005135	29782.5	33166.6	26779.8	32364.4	29351.1	28550.5	25407.4	23848	20685.6	23734.2	24259.6	30909	32658	28104.8	24855.8	23885.6	33840.8	21711.5	33735.5	30073.4	22559.2	26547	19246.2	28056.6	35916.2	33298.9	31864.5	27840.5	43096.3	36105.7	36491.5	26407.5	5.49_307.0788m/z	C17934	C17934	C14H17ClN4S	M-H	34.2	0	-0.505918	71.5176600045576	Clobenpropit;	-	-	-	307.079	-	5.49303	1
NEG005156	269151	234281	262599	211969	318150	343380	292430	331607	263142	335944	303565	1.16298e+06	300589	495796	338982	290330	391811	326899	390020	283443	344549	404508	240381	295699	317585	355915	226990	421211	222634	323962	424938	320510	5.51_417.2126m/z	C15180	C15180	C24H34O4S	M-H	36.4	0	4.89909	87.8633856662459	17beta-Hydroxy-4-mercaptoandrost-4-en-3-one 4-acetate 17-propionate;	-	-	-	417.213	-	5.50732	1
NEG005162	191493	185011	189164	120655	168401	234649	119632	189269	125218	240321	167833	322625	250813	202931	161449	188341	264054	205754	195575	178221	235053	282107	113079	143678	223689	221671	114847	160073	119487	183108	178014	134004	5.51_837.3080m/z	C18572	C18572	C42H52Cl2N6O8	M-H	28.7	0	-8.50192	52.6931628410732	Oxpoconazole fumarate;	-	-	-	837.308	-	5.50732	1
NEG005169	13468.2	17965.3	18315.7	11187.9	17110.1	11126.7	15496.6	13817.7	19132	20378.1	12779.2	17357.6	22446.2	20300.9	19716.4	21667.6	13365.3	21171.4	20867.4	32923.6	15543.8	18618.4	19068.8	15621.5	24432.1	21751.8	21718.9	18926.2	22859.3	19875.3	23753.4	18923.6	5.52_303.1385m/z	C09984	C09984	C18H22NO+	M+Cl	36.7	0	-3.88514	88.0257263880942	N-(p-Hydroxyphenethyl)actinidine;	-	-	-	303.138	-	5.52162	1
NEG005170	1.74852e+06	1.33492e+06	1.32462e+06	1.58789e+06	1.40116e+06	1.3804e+06	1.35348e+06	1.6345e+06	1.79298e+06	1.32026e+06	1.46586e+06	1.70856e+06	1.3152e+06	1.29466e+06	1.45365e+06	1.55043e+06	1.44831e+06	1.41008e+06	1.44033e+06	1.91273e+06	1.27816e+06	1.43889e+06	1.44757e+06	1.29933e+06	1.77701e+06	1.4512e+06	1.57009e+06	1.83662e+06	1.62681e+06	1.75193e+06	1.74784e+06	1.67693e+06	5.52_343.1384m/z	C11653	C11653	C16H24O8	M-H	37.5	0.801	-4.11911	91.6999726589179	Iridotrial glucoside;	-	-	-	343.138	-	5.52162	1
NEG005203	93651.9	92212.1	79304.9	127761	85528.7	75093.9	83911.3	87878.7	66873.7	67042.2	62174.7	85103.3	53591.4	48798.8	79684	53480.5	93011.8	55839	50281.7	57269.9	77183.9	67959.1	69907.5	57789.4	58965.5	60692.5	96285.3	56449.8	65937.6	67113.1	49780.8	62638.6	5.56_243.0290m/z	C10094	C10094	C13H8O5	M-H	37.9	0	-3.58563	93.605912330768	1,3,5-Trihydroxyxanthone;	-	-	-	243.029	-	5.55995	1
NEG005205	806721	813102	671506	1.16482e+06	847112	755876	1.20141e+06	1.08536e+06	1.10931e+06	1.69059e+06	1.31694e+06	1.40531e+06	1.09247e+06	1.42944e+06	1.23513e+06	961440	1.73075e+06	927938	886529	876612	2.13317e+06	1.22403e+06	939841	989325	690607	738684	612113	1.09334e+06	603527	1.36448e+06	765271	951392	5.56_447.0943m/z	C21436	C21436	C21H20N2O7	M+Cl	43.6	29.8	-5.11524	94.0975195901853	4-Methylamino-4-de(dimethylamino)anhydrotetracycline;	-	-	-	447.094	-	5.55995	1
NEG005241	76321.2	100598	107463	63135.5	55633.6	42991	47949.6	48598.9	45485.5	76299.6	55481	45478.8	115015	45769.1	132473	139235	96667	52856.6	59067	49217.7	80750	61984	76817.4	103375	65093	51802.8	42697.4	102250	46971.9	93809.5	82556.6	54565.8	5.57_297.0773m/z	C18840	C18840	C17H14O5	M-H	49.5	53.3	1.35506	95.7191685859322	R1128A;	-	-	-	297.077	-	5.57425	1
NEG005244	364161	595385	595404	448638	399270	387718	568786	237124	136526	128726	119420	126090	239966	86939.4	154950	115966	170335	83147.5	122535	66346.8	92376.6	126322	166726	81913.9	88356.6	160849	161890	95612.2	79669.5	87184.8	119283	123149	5.57_373.1293m/z	C10725	C10725	C20H22O7	M-H	42.8	18	0.063999	96.2675080805833	Nortrachelogenin;	-	-	-	373.129	-	5.57425	1
NEG005250	331351	351862	325307	306234	305577	285541	265515	330141	403577	285413	283478	317705	383533	326405	348626	466938	307977	307780	307740	334686	393192	318320	305665	335932	324116	313669	285241	360139	256541	356461	558686	310377	5.57_509.1625m/z	C09968	C09968	C25H30O9	M+Cl	36	0.615	8.74199	89.0153908385575	Robustaol A;	-	-	-	509.163	-	5.57425	1
NEG005252	538525	848034	621728	419983	302268	273176	115243	283263	885639	240311	293195	274782	877181	326217	305862	1.31883e+06	283992	316422	478672	412027	848445	415993	557855	498478	350852	387601	343545	337661	219974	452673	1.31639e+06	320716	5.57_555.1714m/z	C11669	C11669	C25H32O14	M-H	36.1	0.282	-0.874928	81.26705998087	Deutzioside pentaacetate;	-	-	-	555.171	-	5.57425	1
NEG005254	71940.6	53280.3	38412.8	28361.4	30849	22515.3	29690.6	37074.5	19917.8	37851	40385.1	17776.8	78177.6	17926.9	19320.7	50330.3	101432	20975	28651.1	19612.5	27959.2	26071	16583.4	26522.1	27394.5	27018.5	30626.4	20194.3	16205.5	27527.3	36650.7	24654.4	5.57_686.1354m/z	C00882	C00882	C21H35N7O13P2S	M-H	34.6	0	-8.9893	83.0687015540198	Dephospho-CoA; Dephosphocoenzyme A; 3'-Dephospho-CoA;	-	-	-	686.135	-	5.57425	1
NEG005259	93137.9	104285	87875.9	91876.4	68453.6	72606.9	74249.3	63520.1	38775.6	34681.6	36423.7	37533.3	45022	45148.6	34931.6	28206.7	36768.3	34065.1	30184.1	34939.7	29711.1	30635.7	33523.7	36737.6	35063.4	34352.5	49321.2	33944.8	31844.8	45110.7	54680.6	33067	5.59_383.1153m/z	C10552	C10552	C21H20O7	M-H	35.9	0	4.24851	84.2915213701129	4'-Demethyldeoxypodophyllotoxin; (-)-4'-Demethyldeoxypodophyllotoxin; (5R,5aR,8aR)-5-(4-Hydroxy-3,5-dimethoxyphenyl)-5,8,8a,9-tetrahydrofuro[3',4':6,7]naphtho[2,3-d][1,3]dioxol-6(5aH)-one;	-	-	-	383.115	-	5.58853	1
NEG005265	22446.4	33288.9	36610.4	26515.3	45896	26090.1	18245.3	17705.8	19447.9	12146.9	21409	33737.4	42247.4	28478.6	18004.6	16060.7	12334.8	12280.7	37693.3	22062	36398.8	15150.4	11131.2	17567.4	11108.1	19118.2	17071	25022.9	11941.8	16029.5	19700.7	14309.3	5.59_576.2650m/z	C02744	C02744	C24H47NO10S	M+Cl	34.2	0	6.49238	78.5407493758061	Psychosine sulfate;	-	-	-	576.265	-	5.58853	1
NEG005270	16651.3	20019.4	25762.6	20625.1	21847.7	24523.8	16885	22653.5	16589.3	27080.1	16555.1	25196	14790.5	22813.9	23137.2	12188.8	21110.6	12131.2	15532.9	8173.9	13019.2	18767.9	9921.83	8939.32	11726.5	21781.5	10500.2	18186.2	4033.22	15894.8	15468.2	20085	5.60_279.0896m/z	C19231	C19231	C14H16N2O2	M+Cl	38.2	0	-3.99499	95.8399306916162	3,3'-Dimethoxybenzidine; ortho-Dianisidine;	-	-	-	279.09	-	5.60282	1
NEG005271	70602.9	70604.5	71542.4	83906.3	53058.6	60279.9	72797.1	78024.6	85740.1	96429.9	157947	87900.8	91319.5	70866.6	87522.1	85212.2	90676.3	126022	87759.8	88843.1	119775	94161.3	144357	104594	95836.8	74503.2	72020.9	84322.4	94301.4	95157.9	82715.2	77003.8	5.60_283.0230m/z	C10401	C10401	C15H8O6	M-H	22.5	0	-6.27569	19.7450343156465	Rhein;	-	-	-	283.023	-	5.60282	1
NEG005283	157943	124613	101062	143985	139375	144026	140902	181733	155182	114213	123245	169784	140642	108548	162705	134483	117022	150479	119380	162998	135140	125041	175208	139184	148138	107496	131532	176154	104152	126396	146573	164605	5.63_347.1701m/z	C17638	C17638	C16H28O8	M-H	36.9	0	-3.05245	88.1334986818912	Schizonepetoside E;	-	-	-	347.17	-	5.63138	1
NEG005286	30663.9	30129.2	35208.1	23601.5	29817.1	41188.6	37855.1	46882.8	23271.6	27335.7	30678.3	36943.6	33978.8	29758.2	32887.4	36542.2	34543.7	21309.6	30714.4	24380	31314.3	38227	26852.1	26473.4	21867.9	23644.8	20635.7	39235.5	18942	36629.3	47814.5	29087.9	5.63_450.1950m/z	C10518	C10518	C26H29NO6	M-H	30.2	0	6.15563	58.0351049997344	Piscerythramine;	-	-	-	450.195	-	5.63138	1
NEG005304	789.645	470.953	715.453	539.838	678.798	808.045	539.425	607.259	734.628	332.513	605.497	947.222	654.1	859.604	747.042	372.158	1008.07	642.416	1091.76	332.938	278.097	713.754	660.005	652.468	710.063	1194.85	375.457	607.261	1057.52	698.646	632.391	590.552	5.66_213.0143m/z	C17101	C17101	C7H6N2O6	M-H	37	0	-4.85116	90.6844792633842	3,5-Dinitroguaiacol;	-	-	-	213.014	-	5.65997	1
NEG005305	5624.31	15021.4	8507.01	11435.8	3280.32	7656.01	2776.36	3446.97	10901.1	7982.93	4790.29	4232.64	14863.9	8735.78	9291.68	9704.23	5934.53	7202.31	17731.5	9545.57	15219.7	8478.12	10288	8356.25	8851.89	6919.84	8051.65	7467.37	13897.9	6788.94	14285.3	3523.48	5.66_256.0961m/z	C12181	C12181	C15H15NO3	M-H	40.9	22.9	-6.87309	89.3860449033142	Ismine;	-	-	-	256.096	-	5.65997	1
NEG005307	465790	1.17848e+06	634906	598112	357110	434776	248874	285383	792679	545382	299534	324935	831024	557457	507980	639818	281060	404152	1.53926e+06	570599	1.13551e+06	631881	585328	594285	606781	303180	570120	501350	1.20299e+06	360509	1.21588e+06	235573	5.66_300.0877m/z	C03795	C03795	C11H15N5O3	M+Cl	37.9	0	3.1044	93.321035713755	N6-Methyl-2'-deoxyadenosine;	-	-	-	300.088	-	5.65997	1
NEG005316	377943	180293	278049	98350.2	134910	192182	206705	258692	72123.5	83437.5	254279	181044	196905	199450	82687.7	173950	350555	64642.6	112471	42750	72428.3	76282.3	92311.5	95008.6	89904	188574	44822	122860	26864.3	154164	97802.3	220519	5.66_533.2229m/z	C09969	C09969	C31H34O8	M-H	30.9	1.23	9.05462	63.3838753433737	Sarothralin;	-	-	-	533.223	-	5.65997	1
NEG005327	32855	51027.5	73472.9	33846.1	22517.5	29202.7	26647.6	28639.4	73966.5	97213.1	55985.2	38074.9	108819	30781.9	532921	224434	98088.7	88819.4	136221	119128	154111	133225	84706.3	154703	197270	103985	144549	163127	59719.8	191260	557493	76768.3	5.67_191.0343m/z	C21414	C21414	C10H8O4	M-H	38.7	0	-3.30388	97.4888492628466	Naphthalene-1,2,4,8-tetrol;	-	-	-	191.034	-	5.67425	1
NEG005335	38297.4	39506.9	46847.2	39093.5	30297	34537.4	38787.4	21969.1	28634.1	31034	27311.1	35376.6	26380.9	28981.8	124433	35947.4	59843	27281.4	28480.4	31851.9	42077.8	41195.3	47470.1	29367.7	55689.4	47788.9	45949.2	31636.7	21829.4	41532.8	91910.5	53263.1	5.67_355.0797m/z	C12451	C12451	C19H16O7	M-H	34.3	0.0713	-7.39413	79.9687468676161	Fridamycin E;	-	-	-	355.08	-	5.67425	1
NEG005340	2723.04	3038.61	6230.56	2081.36	2355.88	2655.81	1568.89	1712.27	1179.94	1573.26	2006.52	1773.72	3190.4	863.056	23140.6	6810.55	9384.77	2959.55	4680.12	9846.74	7082.08	7279.19	9986.85	4150.62	13111.2	10070.5	11895.4	3720.69	6532.49	6671.02	15812.1	12805.2	5.67_404.0067m/z	C08118	C08118	C13H12N5NaO5S2	M-H	35.8	0	-9.41812	89.1218450507243	Ceftizoxime sodium;	-	-	-	404.007	-	5.67425	1
NEG005343	34329.8	30471.3	30533.6	29072.4	34713	26540.1	29146.2	29576	35693.8	47499.2	56715	46870.1	48371	59824.2	128622	43463.4	69347.4	60076.9	68335.7	39373.5	77945.7	35303.8	69501.3	55585.9	48489.4	64959.9	33663.9	51310.4	30208.3	66516.1	48537.5	48265.7	5.67_489.1050m/z	C09417	C09417	C22H27ClO8	M+Cl	39.5	37.8	-8.378	69.2492174252819	Eupachlorin acetate;	-	-	-	489.105	-	5.67425	1
NEG005349	66260.9	151008	127458	210854	92695.1	186809	148587	115975	121558	158090	130474	198716	69999.8	69423.9	114161	73566.2	88095.3	96502.7	89447.7	47639.6	77904.6	101539	192836	77559.6	95167.6	122540	76715.5	117101	52058.9	36379.5	69207.6	81952.6	5.69_255.1232m/z	C20021	C20021	C9H16N6O3	M-H	44	31.7	8.08638	97.0515235414817	Decarbamoylsaxitoxin;	-	-	-	255.123	-	5.68853	1
NEG005353	33724.7	43060.2	32411.7	22606.5	18943.4	29721.3	17181.1	31196.8	64892.6	26830.6	34334.7	28456.4	51976.2	33403.4	40536	43202.8	37975	12852.6	38619.8	20156.3	37362.7	42722.5	29183.3	30179.2	38841.3	31240.7	27030.7	34975.2	26436.9	38471.5	44599.9	22845.7	5.69_347.1096m/z	C07322	C07322	C17H20N4S	M+Cl	37.9	0	-2.2063	92.1494600103334	Olanzapine;	-	-	-	347.11	-	5.68853	1
NEG005355	103402	142238	97042.5	112934	126717	101916	121752	100028	102651	99683.4	46846.7	84947.2	190030	144080	118605	141195	84069.4	270241	191722	341304	122406	168248	226584	140260	200479	115212	285283	99204	588561	164460	174001	142697	5.69_469.2156m/z	C03630	C03630	C21H39O7P	M+Cl	36.1	0	6.48604	87.8470764980574	Oleoylglycerone phosphate;	-	-	-	469.216	-	5.68853	1
NEG005361	9485.32	8322.22	7239.55	7411.3	10007.3	11416.3	7032.79	9512.64	13175.8	7270.53	10862.7	9723.73	8276.42	7960.45	8548.11	9406.94	7633.85	11177	9474.34	10742.1	8940.77	7329.13	12029.8	7483.67	7869.53	8787.4	11093.9	8153.2	11439.2	10120.2	8173.49	8355.29	5.70_110.9750m/z	C02704	C02704	CH4O4S	M-H	37.1	0	-6.79596	93.0802183928786	Monomethyl sulfate; Methyl sulfate;	-	-	-	110.975	-	5.70282	1
NEG005369	16491.1	16771.3	21273.4	24394.8	31563.2	33586.6	25391.7	27234.1	11483.5	16644.1	9454.31	37081.4	21775.5	26398.4	25238.7	15878.5	14447.8	16167.3	22483.7	26009.2	25032.5	18106.8	16401	17443.9	11710	15684.7	22998.2	25738	21904.5	21164.4	18099.4	17431.9	5.70_309.1312m/z	C16692	C16692	C11H22N2O8	M-H	39.5	7.44	2.91577	93.3603848528152	Mannopine;	-	-	-	309.131	-	5.70282	1
NEG005370	133644	326225	290648	336538	145567	312462	349340	177196	336899	426032	230979	340104	172312	215208	210934	158293	219633	225839	264649	109652	189974	341604	244210	233059	220935	237680	200648	303828	238243	121892	186533	209497	5.70_359.2061m/z	C15271	C15271	C22H29FO3	M-H	35.5	0.195	9.08905	87.3346582690659	9-Fluoro-2alpha-methylpregn-4-ene-3,11,20-trione; 9-Fluoro-2alpha-methyl-11-oxoprogesterone;	-	-	-	359.206	-	5.70282	1
NEG005378	56482.4	99009.8	99106.4	115481	59950	90211.5	109552	51899.7	103315	73290.6	92558.6	93375.7	55660.3	48709.8	64393.4	52808.4	66133.1	74418.3	68070.8	27233.5	48416.6	66895.7	100683	80736.8	66969.8	61237.5	84387.7	73862.2	36137.7	26704	45899.2	51870.6	5.72_209.0788m/z	C02726	C02726	C5H15N4O3P	M-H	37.4	0	-9.85773	97.6703728221134	Phosphoagmatine; Agmatine phosphate;	-	-	-	209.079	-	5.71712	1
NEG005386	4621.15	6987.93	7697.5	8743.18	3452.81	6341.63	6737.08	4242.62	6780.98	7598.02	7087.82	7037.14	3317.24	3487.62	3801.97	2050.87	4064.77	6629.64	4707.11	2028.22	2287.41	2760.6	5868.41	5529.06	3063.61	5078.45	3130.12	4177.65	1410.46	2596.46	3746.14	3966.05	5.72_328.0252m/z	C11605	C11605	C11H11N3O7S	M-H	37.2	0	2.09861	88.2634937207332	NAc-DNP-Cys; N-Acetyl 2,4-dinitrophenyl cysteine; N-Acetyl-S-(2,4-dinitrophenyl)-L-cysteine;	-	-	-	328.025	-	5.71712	1
NEG005392	383998	292142	340791	289775	288022	359326	306998	395196	322782	414452	372176	541339	411779	420565	398305	349485	397030	295464	283205	306590	390543	364005	228696	297828	280005	375689	189376	363671	154552	386554	425419	299559	5.72_709.1789m/z	C20010	C20010	C34H36Cl2N6O5S	M-H	29.6	0.416	2.40314	50.5026155996034	Anatibant; LF 16-0687;	-	-	-	709.179	-	5.71712	1
NEG005401	229059	154193	194791	205239	175111	202185	182588	234333	220317	152095	195381	162085	170453	175153	174446	215539	180502	160005	215412	220787	174128	176594	255527	190924	249857	162574	194495	262633	202823	233034	296525	206774	5.73_331.1377m/z	C15387	C15387	C19H21FO4	M-H	37.5	0	7.82086	96.4358862592069	1-Dehydro-9-fluoro-11-oxotestololactone;	-	-	-	331.138	-	5.7314	1
NEG005402	10802.6	11636.5	9617.98	15712.9	7191.76	13262.5	7861.26	16033.9	88574.1	14898.9	10074.3	42996.9	16706.9	42386.7	10003.1	59549.9	5995.47	6428.71	19693.4	11696.4	32151.3	18864.7	16838	11987.3	15738.6	11710.2	8259.67	19263.8	9813.53	10851.1	25262.9	13393.6	5.73_365.1237m/z	C15390	C15390	C19H26O3S2	M-H	40.1	19.7	-3.61858	84.8980336989915	1alpha,5alpha-Epidithio-17a-oxa-D-homoandrostan-3,17-dione;	-	-	-	365.124	-	5.7314	1
NEG005417	13429.1	13248.7	13011.2	10776.4	9490.63	11358.2	10258.4	9453.5	13050.7	14588.3	13864.4	11220.3	10308.4	12155.3	9665.62	13956.9	13252	12731.4	14699.7	15605.8	11611.4	13649.5	13723.2	10637.3	11460.7	10410.4	11315.6	12180.4	15991.5	14815.1	12399.9	10267.4	5.75_249.0322m/z	C19405	C19405	C13H10O3	M+Cl	38.2	0	-0.694882	91.8117622556873	4,5'-Dimethylangelicin;	-	-	-	249.032	-	5.74568	1
NEG005418	9319.29	6993.2	7842.16	7351.31	11081.3	7075.87	7871.64	5432.21	7131.63	5152.16	8436.03	8138.88	8595.42	8040.36	8355.61	8221.04	6846.22	6977.83	8377.61	10547.3	7027.36	6889.26	9119.91	5981.01	8372.89	8071.87	9243.36	9617.37	12110.3	7588.99	7710.05	8689.79	5.75_285.0018m/z	C15410	C15410	C14H12Cl2	M+Cl	30.6	0	3.19148	56.6499630670025	1-(o-Chlorophenyl)-1-(p-chlorophenyl)ethane; 1-Chloro-2-[1-(4-chlorophenyl)ethyl]benzene;	-	-	-	285.002	-	5.74568	1
NEG005419	289.202	1219.08	842.375	1741.3	1324.59	297.158	852.506	1031.56	4126.35	9269.45	2244.12	4670.96	1682.01	5930.95	1021.13	1952.19	5461.87	2855.49	8128.87	4136.17	5312.25	9547.75	1188.62	5720.88	12021	11726.4	3967.13	14938.1	20304.2	9155.4	16133.7	14505.8	5.75_309.1556m/z	C00933	C00933	C16H24NO5+	M-H	36.1	0	-8.42137	89.6194785150297	Sinapine; Sinapoylcholine;	-	-	-	309.156	-	5.74568	1
NEG005434	67732.7	209754	172439	215360	72467.7	155494	215810	69571	178873	234517	174247	196387	81248.3	70893	118672	55286.8	133015	164552	143609	39303.3	93747	211297	171685	126778	92628.6	144590	135296	164024	120367	49058.9	62790.9	122818	5.76_337.1651m/z	C14538	C14538	C18H26O6	M-H	38.2	0	-1.68709	93.2239416225585	Trimethylolpropane trimethacrylate; 2-Ethyl-2(hydroxymethyl)-1,3-propanediol trimethacrylate; TMPT;	-	-	-	337.165	-	5.75997	1
NEG005439	337435	404904	342419	376243	395504	316369	314133	337791	292537	312022	341070	354223	411204	305435	430340	319347	328148	293539	308948	231975	395402	308596	271405	310822	244641	343445	222981	320367	97005.4	351906	387223	299860	5.76_743.1827m/z	C06783	C06783	C35H36N2O14	M+Cl	43.1	32.2	-4.73839	88.7106228470379	Pradimicin B;	-	-	-	743.183	-	5.75997	1
NEG005446	1039.79	5047.07	4369.83	431.491	1073.72	1721.46	1292.99	1720.54	2232.58	18659.5	6407.68	3567.49	18975.4	6684.48	108741	43345.2	18035.6	13208.8	15074.1	15355	25744.1	21108.9	15020	29953.2	27537	13093.2	22513.1	25231.2	8923.8	36368.2	101873	11575.3	5.77_176.0108m/z	C09960	C09960	C6H7NO3	M+Cl	44.6	39.5	-8.3931	92.9307991743307	Gentianaine;	-	-	-	176.011	-	5.77425	1
NEG005450	689260	764407	635662	921073	848345	730484	1.03002e+06	899017	776808	1.16715e+06	873564	943018	818695	951381	851672	615849	1.00274e+06	863250	691184	793400	1.18478e+06	861614	753692	733963	632420	658303	580207	851651	470286	864262	630872	832905	5.77_297.0385m/z	C19727	C19727	C16H10O6	M-H	48	58.5	-6.42415	88.5499347436888	5-Hydroxypseudobaptigenin; 5,7-Dihydroxy-3',4'-methylenedioxyisoflavone;	-	-	-	297.039	-	5.77425	1
NEG005451	270834	352405	251583	575689	429650	341870	598921	438523	378677	717125	408884	531891	347051	587022	466623	242245	598917	306735	241504	339209	728475	470155	255355	291840	103417	211365	193074	413247	87105.7	382482	191382	345150	5.77_325.0352m/z	C20993	C20993	C9H14N4O5S	M+Cl	38.5	16.2	-9.27245	86.5440245301889	S-(L-Histidin-5-yl)-L-cysteine S-oxide;	-	-	-	325.035	-	5.77425	1
NEG005452	12277.4	15580.8	9524.71	24004.5	22082.8	16326.2	26222.3	18618.5	19287.6	30212.3	18741.9	29273	15839.2	29592.1	23797.8	12088	25577.3	15268.6	11480.8	14662.7	33874.7	21451.4	10898.3	13855.3	5136.55	11031.9	8703	17370.4	4306.96	19839.7	7808.64	14372.6	5.77_341.0300m/z	C11112	C11112	C12H18O5S2	M+Cl	39.7	16.4	3.4243	86.4187553902922	Isoprothiolane sulfoxide; Propanedioic acid, 1,3-dithiolan-2-ylidene-, bis(1-methylethyl) ester, 5-oxide;	-	-	-	341.03	-	5.77425	1
NEG005454	5114.85	7619.33	4152.29	12864.6	9884.28	6989.49	15780.2	8867.35	5780.28	15123.2	7060.22	12073	7640.95	18867	13175.9	6702.66	17649.2	3906.81	4261.5	8373.49	25227	15593.8	6827.78	5111.99	1968.66	3626.11	1761.4	10337.8	1157.99	10696.1	2440.44	10175.6	5.77_343.0876m/z	C19214	C19214	C18H16N2O3	M+Cl	38.8	13	6.831	88.4946741257203	Citrus Red No.2; Citrus Red 2;	-	-	-	343.088	-	5.77425	1
NEG005464	77416.3	72934.9	66196.4	88475.9	93370.1	91067.7	104846	100484	87848.3	110655	96409	127088	87270.2	121182	111139	86259.7	103709	85018.4	74180.2	114202	124168	99913.3	81679.1	85724.1	63781.8	79740.8	55454	105735	58039.7	106860	73348.3	91091	5.77_515.0879m/z	C13978	C13978	C24H23ClN3O6S	M-H	29.1	0	-8.64192	54.9122360485847	Talampicillin hydrochloride;	-	-	-	515.088	-	5.77425	1
NEG005468	13034.9	7565.69	83446.6	44087.7	9241.11	55312.7	2140.2	26107.2	13187.8	48603.2	35700.2	14811.7	15972.6	77176.8	23237.6	38949.1	28420.2	4731.51	6519.02	5687.38	10261.7	42084.8	4480.8	107487	4502.48	2877.53	4912.45	13110.6	1952.84	24864.7	4627.61	3893.29	5.77_583.2922m/z	C19991	C19991	C33H44O9	M-H	36.9	0	1.59675	86.2911482462064	Euphornin;	-	-	-	583.292	-	5.77425	1
NEG005488	333334	291629	269787	371130	256193	282100	348012	342671	297251	464498	335413	331906	308457	1.19675e+06	578508	422428	379976	324415	361056	283946	318420	374933	232535	287875	290596	313748	352704	333509	359946	382315	642853	311423	5.79_272.0317n	C17693	C17693	C7H13O9P	M-H, M+Cl	27.6	13.6	7.10343	32.2514663365657	5-epi-Valiolone 7-phosphate;	-	-	-	271.024	272.031650967052	5.78853	1
NEG005489	855430	1.02259e+06	793826	1.554e+06	922884	928148	991292	936091	514205	613252	594424	650602	429353	292638	1.13311e+06	435849	438642	389744	315104	373286	526826	507756	682160	421274	350551	387760	808481	419546	630408	459899	343174	446494	5.79_299.0175m/z	C14799	C14799	C13H12O4S	M+Cl	36.8	6.7	9.39335	87.398081434584	(1R,2R)-3-[(1,2-Dihydro-2-hydroxy-1-naphthalenyl)thio]-2-oxopropanoic acid;	-	-	-	299.018	-	5.78853	1
NEG005494	11460.5	9401.09	15218.7	17163.5	18614.2	18402.4	16055.2	13500.3	12260.9	12392.7	14202.1	13029.3	14225.8	9608.98	16048.1	11454.1	9075.33	11807.8	7556.35	6890.72	9328.11	11878.8	7987.11	10092.2	5825.48	13749.6	9192.42	13266.6	4262.33	9954.95	8018.67	10472.8	5.79_463.0694m/z	C06775	C06775	C24H16O10	M-H	39.5	36.6	5.06342	66.923014645659	11-O-Demethylpradinone I;	-	-	-	463.069	-	5.78853	1
NEG005506	90347.1	79374.6	69004.1	95685.7	85649.3	96345.1	91345.2	89585.3	90600.6	98918.4	113347	118981	68750.1	102385	99406.9	79224.1	94889.8	82953.1	78231.8	87348.2	113014	107039	63503.9	66313.7	71531.6	89534	73448.2	99174.6	48517.4	109626	90416.5	100968	5.79_678.0895m/z	C01050	C01050	C20H31N3O19P2	M-H	37.6	8.93	-8.71163	88.839996754541	UDP-N-acetylmuramate; UDP-N-acetyl-alpha-D-muramate; UDP-N-acetylmuramic acid; UDP-MurNAc;	-	-	-	678.09	-	5.78853	1
NEG005511	2432.37	4649.69	1145.32	9034.72	3367.18	2790.31	3671.76	2760.78	10993	108113	2984.72	13839.1	4545.88	25221.1	8803.64	3674.87	46592.3	7137.97	42002.8	31514.5	7178.11	32670.3	4997.7	3796.28	22180.5	3455.43	14175.5	3998.95	90744.2	14078	11851	4016.4	5.80_206.0576m/z	C16624	C16624	C9H9N3O3	M-H	51.3	67.8	2.29553	91.5801973117683	Isoniazid pyruvate;	-	-	-	206.058	-	5.80283	1
NEG005514	37614.1	40886.7	38402.4	45003.8	30354	36768.4	37237.5	28377.7	49990.8	41930.1	42531.2	48300.6	31292.1	43632.4	42884.9	37140.2	41362.6	46822.4	46496.3	41098.3	32737.3	33714.9	50576.6	47512.2	45603.9	38430.3	45944.8	38314.7	59105.1	30428.9	31245.9	42643.1	5.80_317.0322m/z	C14265	C14265	C15H10N2O4	M+Cl	38.1	0.00635	-4.3473	95.6645583723581	N-(p-Nitrobenzyl)phthalimide; 2-(4-Nitrobenzyl)isoindole-1,3-dione;	-	-	-	317.032	-	5.80283	1
NEG005523	58611.1	35933	33387.5	32607.3	17538.6	28462.9	40972	41370.9	13962.9	127548	15953.8	24409.7	56620.5	60085.4	49306.5	43733.4	116522	18306.2	24172.4	6197	41702.8	55907.7	38934.1	49662.8	15428	35597.3	13631.6	21935.3	23798.2	60394.3	47789	27446.1	5.80_917.2426m/z	C12636	C12636	C42H46O23	M-H	40.1	25.6	7.46773	83.3785606080389	Kaempferol 3-O-[6-(4-coumaroyl)-beta-D-glucosyl-(1->2)-beta-D-glucosyl-(1->2)-beta-D-glucoside];	-	-	-	917.243	-	5.80283	1
NEG005527	21393	15602.5	22470.7	16782	15228.1	15885.2	14342.1	17996.5	20825.6	11461.6	13355.3	16444.2	19568.1	16426	21348.7	20378.5	18322.1	13432.6	16492.7	17487	16502.1	13440.3	18264.1	16655.2	16047.1	18836.8	12059.2	15845.2	10560.7	16615.2	24391.2	14328.8	5.82_517.1706m/z	C16767	C16767	C26H30O11	M-H	41	23.4	-1.73287	83.615954617064	Rubratoxin B;	-	-	-	517.171	-	5.81712	1
NEG005543	2.02206e+06	2.61748e+06	1.94616e+06	3.69133e+06	3.47763e+06	2.87882e+06	3.64671e+06	3.14257e+06	2.52692e+06	3.39689e+06	2.03806e+06	1.66325e+06	1.93152e+06	1.81941e+06	2.19644e+06	1.90999e+06	2.45191e+06	2.64566e+06	1.93222e+06	1.66249e+06	4.93236e+06	2.80017e+06	1.72771e+06	1.64172e+06	820140	1.53617e+06	1.90767e+06	2.45846e+06	1.08287e+06	1.67136e+06	1.39775e+06	2.17906e+06	5.85_424.1661n	C01674	C01674	C16H28N2O11	M-H, M+Cl	37.4	3.52	-7.5019	91.9663062865384	Chitobiose; Diacetylchitobiose; N,N'-Diacetylchitobiose;	-	-	-	459.13	424.16612764492	5.84568	1
NEG005564	11269.1	4688.99	20067.5	5367.17	9379.41	12556	8612.96	9606.11	3525.41	4350.86	12218.4	3996.05	2727.85	6450.51	6316.39	5951.25	19046.8	2272.08	5597.53	1838.11	3393.95	7371.59	4792.69	5645.14	9512.9	11757.8	1130.21	6506.07	710.198	5396.78	3739.03	13232.3	5.86_291.0900m/z	C20520	C20520	C15H16N2O2	M+Cl	46.6	38.6	-2.28939	97.1810322527106	Albonoursin; (3Z,6Z)-3-Benzylidene-6-(2-methylpropylidene)piperazine-2,5-dione;	-	-	-	291.09	-	5.85997	1
NEG005567	134287	288595	299883	279416	117169	173924	342104	143165	221904	297053	147555	203988	146105	138802	210661	100168	209348	174996	212443	96504.4	150197	280662	177287	161876	164276	209361	212707	193322	158385	162480	176649	146488	5.86_420.1872m/z	C16901	C16901	C22H31NO5S	M-H	35	6.03	5.11981	74.9934218231699	Latrunculin A;	-	-	-	420.187	-	5.85997	1
NEG005584	24519.7	25115	28455.1	29262.6	30899.8	20440.8	42111.5	19548.6	7937.53	23266.7	15837.5	7727.53	14182.3	7674.18	29741.4	5776.03	20413.5	9956.92	15731.6	7099.05	10546.6	23312.5	6124.7	4938.05	12570.4	25421.3	13692.6	18138.2	1227.68	17640.1	3363.66	13131.8	5.87_465.2480m/z	C11136	C11136	C25H38O8	M-H	35.2	0.00857	-3.0129	79.5868132556312	Etiocholan-3alpha-ol-17-one 3-glucuronide;	-	-	-	465.248	-	5.87427	1
NEG005597	75936.1	123805	147741	29206.2	33371	31181.5	35637.7	38407.6	66944.7	127310	105930	77335.8	229946	60851.3	489216	259004	244232	114591	105695	94179.6	234573	147328	149496	272772	204736	107039	76136.5	287932	69522.1	228176	192315	115722	5.89_315.0871m/z	C17126	C17126	C17H16O6	M-H	53.3	70.7	-1.12387	97.325857351246	Neobyakangelicol;	-	-	-	315.087	-	5.88855	1
NEG005620	5407.65	1966.31	1829.02	9114.49	7956.91	1044.41	8152.51	4916.78	10089.7	22352.4	17609.8	4568.34	1324.07	4853.55	17453.2	3451.15	8708.53	12977.2	14436.1	6074.62	5343.21	15078.5	5241.81	6416.64	5415.11	16833.1	13235.5	11920.3	1633.74	13018.7	5597.21	11184.2	5.91_511.2738m/z	C09143	C09143	C30H40O7	M-H	34.9	0	7.21517	82.7948041271027	Pedilstatin; 12-O-2Z,4E-Octadienoyl-4-deoxyphorbol 13-acetate;	-	-	-	511.274	-	5.9126	1
NEG005637	4346.27	12542.4	9518	18201	3579.32	13125.6	11412.2	6002.97	21421.1	5712.92	13349.8	11944.6	4654.91	8233.57	7920.97	6937.46	8853.78	16017.2	27874.8	5368.43	7323.32	8811.36	12819.5	10767.4	13610.9	8873.06	17039.3	10161.5	6549.68	5571.97	6548.16	8692	5.94_207.1017m/z	C17846	C17846	C12H16O3	M-H	36.7	0	-4.74534	89.0066404046731	alpha-Asaron;	-	-	-	207.102	-	5.94118	1
NEG005644	19408.6	43379.9	47741.9	48481.8	19494.5	31854.6	66792.4	43289.9	44693.4	15440.5	53694.7	13957.2	37186.9	38839.3	48600.5	43217.9	64603.5	32039.5	71833.8	36515.9	88282.9	49790.7	79943.3	58157	38851.6	40239.4	34023	60445.4	24567	67197.8	52066.9	48188.2	5.94_623.2450m/z	C17911	C17911	C36H36N2O8	M-H	34.5	0	8.20233	81.7161286702593	Cannabisin G;	-	-	-	623.245	-	5.94118	1
NEG005646	47871.4	73571.6	55258.8	99079.8	69266.6	68727.9	99196.8	87915.5	89080.7	119447	84694.1	122942	61980.8	71445.8	114110	50971.2	82825	80637	62029.8	55437.9	103301	85476.9	51908.8	49057.8	44340.3	68312.6	38557.5	82806.4	32548.4	61801.4	71103	75580.3	5.96_351.0514m/z	C15095	C15095	C19H12O7	M-H	38.8	0	1.1719	95.5207277062089	Coumestrol diacetate; 3,9-Diacetoxy-6H-benzofuro[3,2-c][1]benzopyran-6-one;	-	-	-	351.051	-	5.95547	1
NEG005682	134159	132822	132916	42429.5	63899.8	33862.1	19668.5	82509.8	22400.8	28750.7	90890.4	31399.2	187542	61080.6	87806.7	91155.6	98317.5	33899.3	133805	53909.3	102168	46987.6	110818	79822.9	56511.3	64908.3	46354.5	38912.3	2767.01	95732.1	131717	43985.7	5.98_909.2167m/z	C16941	C16941	C43H42O22	M-H	37.1	5.84	7.86364	88.6108680679142	Carthamin;	-	-	-	909.217	-	5.98403	1
NEG005709	62066.8	77854.1	54595	99471.3	94150.7	75354.6	111225	99815.3	93421.9	127249	80632.3	93428	83031.6	78834	113445	57105.6	99088.7	85235.1	81284.2	65552.9	110845	108660	67385.7	67009.2	40548.1	59660.9	44868.1	99785.3	31198.2	77160.1	51751.6	85331.2	6.03_497.1030m/z	C03646	C03646	C16H26N4O10S2	M-H	41.1	30.9	2.39719	77.4833219559463	Bis-gamma-glutamylcystine; Oxidized gamma-glutamylcysteine; Bis-gamma-L-glutamyl-L-cystine; Oxidized gamma-L-glutamyl-L-cysteine;	-	-	-	497.103	-	6.0269	1
NEG005718	13686.1	23078.6	16718	40082.9	16510.3	11391.8	27935.1	18929.5	28139.2	40019.7	14644.5	54567.3	14219.7	17127.5	30751	7653.12	21701.2	15908.8	9716.02	10240.6	29776.6	35903.2	10467.9	986.562	5891.34	4639.03	7500.89	16886.5	6631.45	10330.6	5021.98	21453.5	6.04_415.1507m/z	C17643	C17643	C20H28O7	M+Cl	37.7	0	-5.86312	95.3325751321135	Cinncassiol C1;	-	-	-	415.151	-	6.04118	1
NEG005720	15718.7	37286.2	13779.1	49165.9	36370.8	40754	40880.7	47857.1	21967.7	18736.6	15421.6	37361.2	11678.6	25396	33852.2	18202.5	27540.3	9318.93	9624.8	6865.7	16287.3	17754.8	30191.8	12666.4	8024.21	6771.34	16125.7	9204.04	9459.96	14157.9	18252.8	11502	6.04_481.0791m/z	C06566	C06566	C16H22N4O9S	M+Cl	37.6	8.48	-2.31099	82.2484220093692	Cephamycin C;	-	-	-	481.079	-	6.04118	1
NEG005737	40929.8	52593.7	45051.8	68056.4	60310.7	39473.9	63536.3	58779.5	54402.5	75033.2	55012.6	174781	50951.6	71611.7	87291.4	42978.8	63271.4	59365.2	49017	48115.6	88183.8	65942.3	52589.6	65172.1	51634	46312.2	33154	67485.7	29415.5	62689.9	62709.9	49265.7	6.07_295.0602m/z	C02006	C02006	C17H12O5	M-H	40.4	10	-3.33341	96.0489452209692	Aspulvinone E; (5Z)-4-Hydroxy-3-(4-hydroxyphenyl)-5-[(4-hydroxyphenyl)methylene]-2(5H)-furanone;	-	-	-	295.06	-	6.06977	1
NEG005793	384575	649123	535676	754859	623892	512223	500647	455208	444574	343175	450667	338157	297357	263012	469866	226512	225097	766055	325252	310401	377109	416869	524857	385785	654619	400120	410392	445503	200839	333991	335296	465895	6.16_328.0584m/z	C12256	C12256	C14H15NO6	M+Cl	30.8	0	-3.21326	57.8041524864233	(+)-2,7-Dideoxypancratistatin;	-	-	-	328.058	-	6.15548	1
NEG005802	22807.1	45574.9	41783.9	64945.2	28121	52310.3	55968.6	38000.5	39355.6	38989.6	44786.5	45065	22755.4	21493.8	36441	19389.7	23873.1	28525.2	25676.7	10215.9	20130.5	33313.1	38392	22180.1	20719.3	28874	28369.8	27255.2	12727.2	8527.3	16757	17380.4	6.17_253.1071m/z	C20131	C20131	C10H20NO4+	M+Cl	44.2	32.7	-7.23813	96.3625249466863	Aclatonium;	-	-	-	253.107	-	6.16977	1
NEG005803	32152.6	28643.4	40582.7	25581.5	15265.4	39576.6	17348.7	23398.7	29789.9	35027.4	37139.5	33088.8	40564.1	37729.5	402410	29739.4	57946	51312.9	54818.2	36380.1	140084	57609.5	144672	69811.4	99538.9	82144.5	44034.7	76985.2	85002.8	77683.3	89162.8	194854	6.17_301.1074m/z	C10507	C10507	C17H18O5	M-H	45.4	34.2	-2.35102	95.4336127393845	Mucronulatol;	-	-	-	301.107	-	6.16977	1
NEG005836	26236.9	24259.4	14569.6	16825.2	12549.3	29910.8	26778.4	26741.7	27732.2	16260.6	30515.6	9398.12	33113.8	33694.8	29438.3	46070	39229.1	15081.3	28491	26643	55547.3	36811.4	45956.8	44501.7	44595.8	35313.1	9030.27	35401.1	18328.9	55956.5	58759.7	59226.4	6.21_315.1267m/z	C20268	C20268	C18H20O5	M-H	35.9	0	9.29963	89.9462633138235	Combretastatin A-4; Combretastatin A4;	-	-	-	315.127	-	6.21263	1
NEG005844	9917.2	26271.3	31371.5	27172.6	11111.7	19711.2	31228.2	22137.8	18247.4	51142.7	22500.3	27311.7	9173.33	14320.6	15066.6	7891.9	26875.5	12249.6	11449	4336.02	11746.3	23355.6	9750.05	12670.9	22124.9	24307.8	6913.32	14292.9	8865.53	8861.41	12441.9	21446	6.21_723.3386m/z	C09088	C09088	C42H48N4O5	M+Cl	33.3	0	9.83111	77.4462320892947	Callichiline;	-	-	-	723.339	-	6.21263	1
NEG005845	81013.3	69072.9	86770.9	59480.8	88800.2	98703.5	98612.2	107558	78940.5	103934	66932.5	121700	109835	178150	126317	122296	108555	121485	143372	117998	123419	142246	86337.8	101536	113162	103688	70249.1	117014	106918	114787	85320	70749.6	6.23_563.3049m/z	C09050	C09050	C35H40N4O3	M-H	35.1	0	3.85236	80.098748445317	Bonafousine;	-	-	-	563.305	-	6.22692	1
NEG005860	300854	368246	313626	259248	351858	340647	383918	389724	414873	437148	338899	337977	448210	661645	466279	370318	401629	404311	427165	494263	515892	471564	324866	338984	440864	314135	309394	439381	391047	389170	287052	324139	6.25_607.2922m/z	C09068	C09068	C35H44O9	M-H	34.3	1.05	1.55081	72.1327218813596	Candletoxin A;	-	-	-	607.292	-	6.25098	1
NEG005863	74603.9	85432.9	82861.8	84715.3	84583.1	96276.8	86954.5	91822.8	109492	124058	92609	89113.7	104621	93282.3	506862	183196	114309	179374	192654	141766	138171	161019	119338	148944	126146	114384	212292	124523	113135	155121	681170	287166	6.27_299.0920m/z	C17503	C17503	C17H16O5	M-H	39.2	0	-1.67248	98.2279284105752	Cnidilin; Isophellopterin;	-	-	-	299.092	-	6.26527	1
NEG005868	1.14321e+06	670557	519623	368280	224958	237119	214722	413418	199079	736154	1.19079e+06	1.36386e+06	2.61593e+06	1.03287e+06	354644	922913	803173	344247	254821	120406	450896	223030	450050	948721	180554	185614	84478.3	147204	51780.3	562174	214946	181519	6.28_413.1236m/z	C10874	C10874	C22H22O8	M-H	39.5	0.129	-1.4646	99.0470396488885	Podophyllotoxin;	-	-	-	413.124	-	6.27955	1
NEG005880	51032.5	60207.7	57746.1	52633	67079.8	50896.8	64981.7	47450.2	59889.1	35217.7	44499.5	58516.9	52857.9	110683	68010	26129.6	35114.3	46148.9	33319	42821.5	42681.1	40989.2	45728.8	43281.2	39745.8	31762	59286.6	50565.1	43329	20568.6	30006.9	40190	6.29_293.1055m/z	C20521	C20521	C15H18N2O2	M+Cl	38.8	5.38	-2.84458	91.921693347541	Cyclo[(Z)-alpha,beta-didehydrophenylalanyl-L-leucyl]; (3Z,6S)-3-Benzylidene-6-(2-methylpropyl)piperazine-2,5-dione;	-	-	-	293.105	-	6.29383	1
NEG005904	295792	189842	186796	244698	165598	156361	236325	255659	341144	198342	214231	237082	175120	148766	193946	240434	252297	133657	155062	307538	132859	190103	220901	207645	253212	125442	184517	254061	191068	216184	182529	264295	6.32_411.1645m/z	C07006	C07006	C21H26F2O6	M-H	38.2	0	4.92914	96.7783929006226	Fluocinolone;	-	-	-	411.165	-	6.32242	1
NEG005922	7772.37	24918.7	20363.7	23317.6	7800.31	17062.8	25135.6	11056.7	25370.1	22514.6	17985.9	22932.5	10578.7	13241.9	14779	10151.4	14240.2	22063.8	27105.2	8190.69	16381.3	20133.9	18935.3	16091.8	20901.5	19578.7	16951	22667.9	18929.5	7001.98	11262	16920.7	6.35_221.1174m/z	C04223	C04223	C13H18O3	M-H	36.6	0	-4.31627	88.2443313337426	(+/-)-6-Hydroxy-3-oxo-alpha-ionone;	-	-	-	221.117	-	6.35098	1
NEG005929	75531.7	52828.5	37824.4	50848	31313.2	34961	61834.5	54847.4	51921	44331.7	47385.9	53487	40480	45102.7	47564.6	69870.5	71255.9	13757	35114.6	74711.6	45020.9	54283.8	50266.1	43584.6	69264.8	26556.2	39560.2	55813.2	24097.3	45998.9	62025.6	42838.8	6.35_486.1884m/z	C15674	C15674	C25H33N3O3S2	M-H	49.7	62.9	-1.38893	87.1836164765695	Myxothiazol A;	-	-	-	486.188	-	6.35098	1
NEG005935	274229	669304	321777	246527	189903	135740	119586	188668	165255	139608	95759.8	127114	529555	169223	221422	254460	214594	130767	319984	116929	240323	125854	146486	205562	93242.8	220995	140616	92431.8	25979.2	183162	332048	128509	6.35_777.2684m/z	C17683	C17683	C42H46O12	M+Cl	39.5	14.9	0.0612717	82.5811200910309	Neoarctin B;	-	-	-	777.268	-	6.35098	1
NEG005938	318.696	271.853	237.89	947.154	65.0775	1125.63	632.117	370.873	401.983	372.481	587.133	461.233	207.908	178.102	771.197	843.326	267.318	379.536	477.81	671.486	562.838	120.758	512.995	575.529	137.634	448.322	734.906	770.298	960.55	472.038	530.757	725.71	6.37_252.0718m/z	C05926	C05926	C9H11N5O4	M-H	34.9	0	-8.0202	83.5325552856811	Neopterin; [S-(R*,S*)]-2-amino-6-(1,2,3-trihydroxypropyl)-1H-pteridin-4-one; [S-(R*,S*)]-2-amino-6-(1,2,3-trihydroxypropyl)-1H-pteridine-4-one; [S-(R*,S*)]-2-Amino-6-(1,2,3-trihydroxypropyl)-1H-pteridin-4-on; 6-(D-erythro-1,2,3-Trihydroxypropyl)pterin; 6-D-erythro-Neopterin; D-erythro-Neopterin; D-Neopterin;	-	-	-	252.072	-	6.36527	1
NEG005943	1.048e+07	4.33826e+06	4.17434e+06	9.919e+06	4.97813e+06	3.8629e+06	7.43558e+06	6.22593e+06	1.03518e+07	4.37904e+06	5.66926e+06	7.49808e+06	4.35034e+06	3.64802e+06	6.00108e+06	5.99464e+06	7.06558e+06	4.08165e+06	4.19725e+06	8.97607e+06	4.1921e+06	4.73584e+06	6.50865e+06	4.07155e+06	7.03248e+06	3.9394e+06	5.49999e+06	7.88145e+06	4.08206e+06	5.89223e+06	5.14206e+06	4.7577e+06	6.37_421.1868m/z	C17053	C17053	C22H30O8	M-H	39.5	0	-0.0129666	97.4052747534399	Picrasin F;	-	-	-	421.187	-	6.36527	1
NEG005949	14179	25029.9	12462	26743.4	26822.1	22012.7	21485.3	32923.3	18599.7	13301.2	9845.12	10432.9	16031.3	10569.3	24396.2	18259.7	39463.1	31876.3	70959.1	18392.5	17312.7	30068.4	55675.8	58107.4	5703.02	9029.69	18388	6682.26	9325.74	10447.9	12745.5	18085.8	6.38_209.0841m/z	C20127	C20127	C11H14N2	M+Cl	47.1	49.8	-5.73677	92.4987147353788	alpha-Methyltryptamine; Indopan;	-	-	-	209.084	-	6.37955	1
NEG005955	429049	731603	561905	809366	697320	659662	669791	542322	276510	321637	214486	383571	208844	232887	274082	210291	157657	188639	135380	154157	161804	269699	267453	150868	155787	212393	263982	202888	165380	155549	157680	230981	6.38_495.1281m/z	C10715	C10715	C20H28O12	M+Cl	42.8	23.6	1.30433	91.9005454320843	Paeonolide;	-	-	-	495.128	-	6.37955	1
NEG005971	10602.5	9411.73	9611.86	9584.2	9411.56	9066.36	9177.34	11412.4	13665.5	9523.24	11316.6	9204.59	10353.5	8768.25	10138	12976.8	7381.83	9542.34	10110.8	10916.9	11313.8	8835.59	10978.6	11759.8	9374.4	10938.7	12298.1	10486.6	11180.9	9702.69	10211.3	11926.4	6.41_197.0188m/z	C21159	C21159	C7H6N2O5	M-H	37	0	-8.12939	93.875149015365	2,4-Dinitroanisole;	-	-	-	197.019	-	6.40813	1
NEG005973	33238.1	59470.5	86969.6	51841.8	21694.5	123928	50355	28608.6	87169.3	103344	98478.2	81061	52943.6	65050.6	38340.5	39744	83177.3	83550.5	73035.8	41362.4	34578.7	127844	68924.2	59448.6	77669.4	108393	50781.1	80797.7	39981.6	26208.1	82925.5	53718.6	6.41_295.1907m/z	C11993	C11993	C17H28O4	M-H	37.3	0	-2.71571	89.5498023467276	10-Deoxymethynolide;	-	-	-	295.191	-	6.40813	1
NEG005977	93858.2	179984	124933	187661	185883	146599	172190	112772	65845.3	99460.5	71001.6	64938.8	61500.4	75606.5	93919	62963	48845.8	73656.5	70261.4	68392.7	70597.8	87295.9	83844.6	39693.3	58298.6	64786.6	85684.2	91001.7	56633.4	61290.7	63509.6	92122	6.41_593.1284m/z	C17140	C17140	C30H26O13	M-H	35.7	0	-2.79937	81.9162500692694	Tribuloside;	-	-	-	593.128	-	6.40813	1
NEG005989	750222	1.02632e+06	1.02176e+06	919608	843767	920706	1.2322e+06	738319	1.04935e+06	863137	766823	991606	761491	862019	856606	680749	788788	959183	847060	749247	742469	998871	1.16079e+06	923574	1.06559e+06	817248	1.08319e+06	868735	1.71608e+06	662296	776964	976797	6.44_463.1968m/z	C16859	C16859	C24H32O9	M-H	36.7	0.803	-1.20308	84.018088759431	Renillafoulin A;	-	-	-	463.197	-	6.4367	1
NEG006000	1.43845e+06	987998	873307	1.27576e+06	1.20789e+06	1.23908e+06	1.27142e+06	1.28557e+06	1.58459e+06	733450	1.04802e+06	1.21832e+06	1.17035e+06	1.10955e+06	1.26907e+06	1.3431e+06	1.09305e+06	849321	987041	1.52975e+06	1.12073e+06	1.22378e+06	1.32078e+06	1.05442e+06	1.27243e+06	891755	1.15724e+06	1.53132e+06	1.39248e+06	1.3179e+06	1.10781e+06	1.37886e+06	6.48_371.1697m/z	C17983	C17983	C13H28N4O6	M+Cl	42.9	22.8	-1.65574	93.8759559596803	Istamycin KL1;	-	-	-	371.17	-	6.47957	1
NEG006001	9060.35	10967.4	12964.2	9420.32	13988.3	16979.7	22599.7	13756.2	12509.8	10306.9	13876.6	19549.9	15011.2	20773.5	12066.4	10828.5	7921.84	14520.4	12939.1	9639.72	15903.8	14353.1	29939	8879.87	12430.7	12256	11683.3	19924.6	51349.7	9254.65	13905.8	12414.2	6.48_372.2367m/z	C15370	C15370	C26H31NO	M-H	37	0	9.15313	95.2976079296576	Androsta-5,16-dieno[17,16-b]quinolin-3beta-ol; 16,17-(3',2'-Quinolino)androst-5-en-3beta-ol;	-	-	-	372.237	-	6.47957	1
NEG006004	32635.2	27852.8	38434.3	37318.3	17848.2	25220.3	39166.8	27298.7	15441.3	35116	54119.3	25204.9	37646.1	17853.9	122492	34329.5	44627.8	18994	26184.7	13419.4	45535.7	21709.1	57680.3	40025	23946.3	19818.9	19984.7	20203.9	39188.2	35815.3	25196.4	16787.8	6.49_256.0367m/z	C05657	C05657	C11H11NO4	M+Cl	40.1	18.8	-6.86189	89.5078810992222	6-Hydroxyindolelactate;	-	-	-	256.037	-	6.49385	1
NEG006010	14308.3	10451.2	12360.9	15233.3	8470.01	12346.2	16706.6	10600.9	5174.59	14364.2	22797.7	11843.9	16439.9	5898.3	55033.1	13272.1	17180.3	10649.3	9304.69	8512.56	20774.7	10193.5	24887.1	18244.2	11974.5	9965.91	10047.5	7587.14	20666.4	15385.9	11603.2	11981.2	6.49_444.9855m/z	C08065	C08065	C19H17Cl3N2S	M+Cl	27.7	10.5	-4.17641	33.0640603851038	Butoconazole;	-	-	-	444.985	-	6.49385	1
NEG006011	10431.5	7193.86	5796.04	13296.7	11798.1	11726.2	11826	16016.3	6368.41	8393.17	13256.1	7739.7	3400.11	1409	11758.9	4851.81	7443.81	6951.77	5278.41	1598.45	7681.36	4346.37	10297.7	4339.91	5907.34	3208.85	8375.99	4963.55	7740.28	5720.22	1487.25	1844.57	6.49_478.9977m/z	C19510	C19510	C18H14N2Na2O7S2	M-H	36.6	0	2.51945	85.9296431168659	Ponceau SX; C.I. 14700;	-	-	-	478.998	-	6.49385	1
NEG006017	16370.9	19634.3	11891.3	18223.1	11523.1	18869	23727.1	30514.5	8820.77	8319.1	3521.55	9104.2	1574.36	5314.24	14554.2	5412.63	1318.9	5100.35	2222.71	2610.9	1675.66	9454.61	11512.8	2345.09	4607.41	5860.27	10232.9	2018.16	7267.86	2030.62	7780.3	7384.65	6.51_201.0184m/z	C21294	C21294	C4H11O7P	M-H	41.3	16.6	7.26321	98.1185584941033	D-Erythritol 1-phosphate;	-	-	-	201.018	-	6.50813	1
NEG006018	20774.3	32455.1	25689.8	41393.6	16713.9	12536	18320.8	16174.5	15149.5	16895.4	5356.23	15777.9	3019.47	2077.12	4229.45	4717.52	979.484	7249.54	2176.8	3119.42	2366.14	6174.44	8817.12	1743.08	3008.43	5415.16	18349.5	5106.38	7578.86	2294.56	1079.34	5854.49	6.51_203.0337m/z	C17018	C17018	C11H8O4	M-H	39.4	14	-6.29944	90.3079097202773	1,4-Dihydroxy-6-naphthoate;	-	-	-	203.034	-	6.50813	1
NEG006054	80626.7	135619	169231	167485	60944.6	145320	442973	397059	113428	186573	120818	145212	95151.2	113611	317664	131293	139732	126631	92371.5	62122.1	77524.9	217067	377543	163828	104750	104613	129689	86616.2	98899	82615.3	1.02992e+06	100750	6.54_297.2057m/z	C17158	C17158	C17H30O4	M-H	35.3	0	-4.91498	82.210609138535	Plakortic acid;	-	-	-	297.206	-	6.53672	1
NEG006068	80171.8	94955.6	97845.7	101514	108953	69944.2	93551.5	104425	73156.9	67493.6	68241.2	105813	74634.9	84904.1	109688	55930.9	79523.9	54103.8	56806.3	43469	65449.8	68236.8	52538.9	59976	46876.7	70510.2	52618.8	65337.4	34639.5	67881.6	62736.5	76883.1	6.58_519.2067m/z	C21254	C21254	C18H36N4O11	M+Cl	38.3	5.54	-1.64663	87.9519162919278	3''-Deamino-3''-hydroxykanamycin B; Nebramycin factor 3;	-	-	-	519.207	-	6.57957	1
NEG006075	868281	732356	651536	432599	713982	506108	463726	641014	498249	774934	360214	409462	1.08299e+06	1.19595e+06	682409	771734	684387	862370	751704	1.08889e+06	748592	595747	639616	868115	888130	486282	927878	494160	1.38528e+06	881870	744735	619139	6.60_449.2751m/z	C09250	C09250	C30H34N4	M-H	36	0	8.99892	89.9345534528516	Usambarine;	-	-	-	449.275	-	6.60363	1
NEG006107	16937.4	5140.23	34221.3	6459.99	21861.2	42127.4	12693.3	28692.2	6775.09	7194.44	4381.18	15001	4677.94	13798.6	5811.03	7512.53	9904.28	3053.01	3070.94	2054.6	1977.01	11447.2	1955.82	3816.58	1583.19	782.854	3447.11	768.233	4144.36	1971.67	1343	6677.4	6.69_517.2977m/z	C09941	C09941	C33H42O5	M-H	36	1.5	3.33607	82.3474445109231	Hypercalin B;	-	-	-	517.298	-	6.68935	1
NEG006116	57199.9	71679.1	78322.7	71987.9	81546.2	80063.9	80613.6	62941.1	72365.9	72223.5	52261.1	73949.3	44648	61970	45277	43221.9	59563.8	64073.9	58872	61991.4	50291.1	62897.6	74369.2	61664.7	69146	53901	88714.5	68094.3	105473	55732.3	54515.6	56922.5	6.72_233.1150m/z	C12025	C12025	C9H18N2O5	M-H	37.5	0	3.00202	91.2679749353934	2,6-Diamino-7-hydroxy-azelaic acid;	-	-	-	233.115	-	6.71792	1
NEG006136	14264.8	14772.8	9527.34	11250.3	6174.73	14879.8	23179.3	14009.3	14602.8	13810.5	9726.17	20983.8	19156.7	15949.4	13694.7	17751.3	17477.8	8661.26	11160.8	8866.87	18637.2	15747.7	13306.7	16314.5	12199.2	9304.08	13440.9	8111.92	7910.14	11147	16906.8	14281.3	6.72_460.2162m/z	C07566	C07566	C28H29F2N3O	M-H	34.8	0	-9.55557	84.4929878588891	Pimozide;	-	-	-	460.216	-	6.71792	1
NEG006138	9378.39	18544.5	17189.6	22938.4	23898	21217.8	20601	13877.1	19731.3	15552.7	16460.4	25317.2	8718.31	11297.6	17496.2	10794	12779.3	14850.8	10884.3	10538.1	15650.6	17024.2	22689.1	13225.6	17261	13683.1	16705.2	17341.3	21897.7	9730.14	13864.3	15584.8	6.72_479.0991m/z	C17880	C17880	C25H25IN2	M-H	35.8	0	0.329383	79.5556658536694	Cryptocyanin; Cryptocyanine iodide;	-	-	-	479.099	-	6.71792	1
NEG006141	249252	342538	235283	308455	240534	230261	264645	232226	278395	243975	195505	257911	221787	206067	247034	198833	233147	209758	209404	186921	191080	194138	265142	242713	228946	189666	251341	246106	247405	172669	221040	223912	6.72_548.1663m/z	C12429	C12429	C27H31NO9	M+Cl	32.8	30.7	-5.7693	39.7906304810889	13-Deoxydaunorubicin; Feudomycin A;	-	-	-	548.166	-	6.71792	1
NEG006144	42502	52160.2	48438.9	21046.9	33787.4	42534.4	92250.2	109643	46285.8	48131.5	27365.7	42741.1	77880.1	117427	141754	98461.6	51406	51245.2	50808.2	72405.8	75911	123519	71888.6	65079.4	67409.2	48136.1	34502.8	62441.8	42057.5	101104	105680	49436.4	6.72_623.3182m/z	C09419	C09419	C38H44N2O6	M-H	35.1	2.11	8.79977	82.9507228643274	Dauricine;	-	-	-	623.318	-	6.71792	1
NEG006153	198944	426257	457831	359189	208314	315549	509136	187294	284671	491845	229184	434908	213157	311151	301158	166931	335283	359768	230787	120159	181665	375269	345689	395962	332708	237496	414233	255119	360471	132944	322746	276742	6.72_778.3459n	C16564	C16564	C30H54N10O10S2	M-H, M+Cl	43.6	32.3	-0.865285	86.6207415668503	Bis(glutathionyl)spermine disulfide;	-	-	-	777.339	778.345906483739	6.71792	1
NEG006172	190198	150557	144574	172020	174300	133537	153166	241829	162005	115042	157033	176774	223276	224863	194142	256018	167642	141444	140354	232044	147012	179976	200961	162054	177705	141475	186270	183242	176655	201069	195668	215941	6.73_493.2171m/z	C06832	C06832	C28H31FN4O	M+Cl	37.7	0	-0.993741	89.4537311359795	Astemizole;	-	-	-	493.217	-	6.73222	1
NEG006173	967992	190447	618915	210980	186825	166166	435117	595367	136367	364513	192244	343506	330966	273094	147766	376996	472986	65191.9	109617	52198.5	97177.2	64219	142877	184742	115520	276544	120149	199937	44805.3	226419	107488	303271	6.73_517.2281m/z	C17702	C17702	C19H38N4O10	M+Cl	41.3	15	-0.297913	91.6813940914778	Gentamicin X2;	-	-	-	517.228	-	6.73222	1
NEG006175	229570	185207	255738	136568	84646.9	99400.8	107593	111524	99676.6	184382	88902.3	94178	124314	125714	94791.6	113531	120279	67282.8	61053.7	45836.5	86044.5	74299.2	68789.8	121709	82114.1	79041.6	119907	86597.1	60717.5	53530.6	86423.5	104507	6.73_651.3020m/z	C09656	C09656	C39H44N2O7	M-H	34.5	0	-8.54125	81.7655643910021	Thalidasine;	-	-	-	651.302	-	6.73222	1
NEG006199	890251	1.10158e+06	1.06639e+06	1.00066e+06	950997	1.23495e+06	1.41552e+06	1.18276e+06	1.12896e+06	1.13248e+06	1.12932e+06	1.12302e+06	1.12423e+06	1.38029e+06	1.65872e+06	1.44945e+06	1.18958e+06	1.08252e+06	1.19057e+06	1.23236e+06	1.38341e+06	1.64491e+06	1.21634e+06	1.18968e+06	1.543e+06	1.28111e+06	921845	1.56713e+06	827899	1.28504e+06	1.02035e+06	1.1201e+06	6.78_609.2578m/z	C11225	C11225	C30H42N2O9	M+Cl	43	27.6	-1.02367	88.5356553561247	Herbimycin; Herbimycin A;	-	-	-	609.258	-	6.77507	1
NEG006201	10636.6	21222.2	14370	20803.2	10913.2	35771.9	16712.8	18308.6	11221.3	15482.3	32767.7	23522.6	6676.74	5703.24	15659.5	8977.54	16836.4	20650.7	8491	1073.96	4341.23	15322	8891.42	8665.57	7993	9334.41	10829.9	7274.22	1475.06	1696.97	7992.36	2597.49	6.79_289.0840m/z	C03414	C03414	C14H14N2O5	M-H	37.5	0	3.42896	91.6875092668422	N2-Malonyl-D-tryptophan;	-	-	-	289.084	-	6.78935	1
NEG006206	6016.35	7924.96	4906.64	7058.13	5430.28	10168.3	11035.5	49938.8	9959.63	8030.57	5358.88	10151.8	6649.75	5593.85	19880.8	31343.9	7118.31	13570.3	6024.35	11920.8	18993.4	5325.87	7013.36	6774.97	8119.8	5528.61	5260.87	8429.64	5498.84	6682.9	7523.48	9702.63	6.80_281.0630m/z	C14938	C14938	C14H15ClN2	M+Cl	33.9	0	4.85015	74.9288913349177	N-[(4-Chlorophenyl)methyl]-N-ethyl-2-pyridinamine;	-	-	-	281.063	-	6.80365	1
NEG006222	87006.8	109969	120526	166693	79299.9	135344	121954	81357.3	134753	143748	141449	168002	76640.3	100083	121806	92888.2	112026	117195	104888	70431.6	96845	100782	126333	118253	113157	122572	102657	111758	95093.9	78915.9	88595.5	120893	6.82_380.1277n	C14612	C14612	C22H20O6	M-H, M+Cl	42.9	29	4.48364	90.6787443656989	Rubrophen; 4-[Bis(4-hydroxy-3-methoxyphenyl)methylene]-2-methoxy-2,5-cyclohexadien-1-one;	-	-	-	415.098	380.1276927085	6.81793	1
NEG006225	339215	559821	611870	724859	299946	570265	655670	370986	629259	781610	541288	752553	375388	443482	482785	339859	537685	513620	500725	283356	397432	606236	558410	508468	482319	530055	474127	542341	405875	293935	424820	478263	6.82_410.1790m/z	C07014	C07014	C24H26FNO4	M-H	36	0	4.21935	84.8144295570209	Fluvastatin;	-	-	-	410.179	-	6.81793	1
NEG006230	32891.8	37655.7	31330.2	38385.2	29671.4	38381.5	55892.8	34196	35966.1	37902.8	45098	41242.2	30980.8	35146.6	26661	38169.4	42320.1	33338.7	35695.4	25427.8	31646.1	32365.1	39574.8	36097.1	46156.2	41268.1	39771.3	32011.9	24848.6	35503.9	43905.5	34857.8	6.82_441.1641m/z	C14648	C14648	C23H31ClO4	M+Cl	33.6	10.7	8.96735	67.0982875809637	6alpha-Chloro-17-acetoxyprogesterone; 6alpha-Chloro-17-hydroxypregn-4-ene-3,20-dione acetate;	-	-	-	441.164	-	6.81793	1
NEG006236	92725.7	121903	123242	115197	87630.8	109715	117921	92966.1	141291	138403	115368	130918	86334.8	100862	138788	105909	129567	126032	97865.7	117095	85948.4	92572.5	117180	111046	110062	118378	84435	125470	108359	88322	113471	114185	6.82_597.1525m/z	C12961	C12961	C29H32FNaO9S	M-H	36	0	-8.45783	89.3078325710009	Dexamethazone metasulfobenzoate sodium; Dexamethasone metasulfobenzoate sodium;	-	-	-	597.153	-	6.81793	1
NEG006252	61505.2	46248.8	46531.9	37546.6	35159.6	44700.4	48495.4	55971.2	56127.1	47535.4	53145	47488	55769.9	55466	62576.7	63660.3	50241.3	49637.1	60410.3	57753.2	58462.4	57830.1	73921.1	53828.8	33658.2	32449.7	37879.5	39388.3	46585.5	38553.8	47105.2	45600.9	6.85_338.1211m/z	C11152	C11152	C24H20P+	M-H	35	0	-5.59759	81.566315311273	Tetraphenylphosphonium;	-	-	-	338.121	-	6.8465	1
NEG006253	215260	263492	348921	232249	302733	218012	221668	187571	234227	241602	217022	240402	297302	229547	184081	210744	146904	310020	228749	444121	135298	250044	236738	230583	308587	373920	401258	188048	516084	150599	265835	258224	6.85_385.2224m/z	C11990	C11990	C20H34O7	M-H	45.7	33.7	-1.91513	97.0730786705532	Oleandolide;	-	-	-	385.222	-	6.8465	1
NEG006254	53088.2	61247.3	67244.8	39047.8	47476.3	42932.8	49873.4	44736.1	47158.3	75382	28833.6	45750.5	59464.5	89337.5	66802.9	45501.6	56623.2	69104	56235.7	71827.7	46282.9	44542.8	46631.3	66364.3	56459.3	62414.4	73389.3	38688.9	76677.1	47259	64074.5	59018.1	6.85_448.2174m/z	C17485	C17485	C27H31NO5	M-H	38.4	52.9	9.92396	50.1360956945549	Ignavine;	-	-	-	448.217	-	6.8465	1
NEG006272	369530	698935	401547	686995	549076	400753	306749	307408	284313	203851	300368	337133	369254	277956	283186	156912	194973	302988	127709	102770	248632	345603	291515	120037	209672	156931	363567	272741	55021.2	203883	182566	263555	6.89_897.2578m/z	C05778	C05778	C42H46N4O16	M+Cl	37	0	-2.92255	88.3248202321459	Sirohydrochlorin;	-	-	-	897.258	-	6.88937	1
NEG006279	45070.9	74560.3	20922	40255.1	18444.8	4676.81	11153.9	46251.6	29930.1	44939.7	9847.19	9374.37	87097.7	36748.5	42968.2	37097.3	43596.9	5380.81	41371.9	20750.6	35978.3	20632.8	24338.5	57232.2	14326.4	21020.7	22921	14212.1	13655.3	30657.4	58922.5	35764.2	6.90_727.3043m/z	C08879	C08879	C36H52O13	M+Cl	32.3	1.45	-8.45315	69.5191406660003	Scillaren A; Scillarenin 3-O-glucosylrhamnoside;	-	-	-	727.304	-	6.90365	1
NEG006301	17985.2	22091.2	26887.9	23559.9	24254.1	23984	29297.6	18261.3	23478.1	20975.5	21582.4	24608.9	23824.1	25743.3	27701.2	14362.2	22539.1	26863.1	18864.2	22564.3	23484.7	20690.5	22701.9	22014.3	21525.9	25091.2	28319.5	33803	30959.5	19487.1	19556.9	20397.2	6.92_373.1957m/z	C15444	C15444	C20H31FO3	M+Cl	38.6	16	1.80547	79.3900395771003	11beta,17beta-Dihydroxy-9alpha-fluoro-17alpha-methyl-5beta-androstan-3-one;	-	-	-	373.196	-	6.91793	1
NEG006328	20645.4	136726	115584	77682.7	90731.7	107103	122258	48514.9	73283	147132	25555.2	85733.5	46192	74902.8	37225.6	23379.7	83412.3	103592	58355.6	60332.7	39494.3	78270.7	73856.2	47260.8	83599.3	42467	124674	83335.8	143272	38220.8	58647.3	43325.9	6.92_766.4289m/z	C11054	C11054	C41H65NO10	M+Cl	37.6	2.83	-1.78248	87.3448243576958	Spinosyn A; Spinosad factor A;	-	-	-	766.429	-	6.91793	1
NEG006363	7902.93	9466.36	8114.02	8725.94	11386.8	10578.6	12119.9	9886.88	9440.49	12026.1	7608.51	9502.75	6320.72	6334.56	4332.44	6641.33	8964.36	11707.8	4737.85	4214.57	10626.2	5062.57	13889.5	3003.32	7990.88	7083.84	9536.11	12305	8267.97	7219.1	5944.74	4534.37	6.94_482.1219m/z	C12564	C12564	C23H27Cl2N3O2	M+Cl	26.6	0	9.91398	44.0071369533027	Aripiprazole;	-	-	-	482.122	-	6.942	1
NEG006390	31959.8	33088	45424.6	29105	34558.3	27810.8	59895.6	21820.7	18035.6	40026.7	19448.6	23412.7	15955.4	17176.1	52446.8	12282.2	27822	24931.3	20333.7	15540.7	23384.6	40296.6	4125.25	36327.3	31962.3	63073.3	52298.6	25552.7	7103.98	19297.8	17540.6	19655.9	6.96_641.2983m/z	C13660	C13660	C24H46N6O14	M-H	37.8	0	-2.59717	91.871628505738	Piperazine citrate;	-	-	-	641.298	-	6.95628	1
NEG006405	14293.5	61920.9	55354.6	73172.1	16673.6	69374.1	76072.3	30066.1	57406.5	76292.2	56273.6	66754.3	21799.2	24924.4	22809.4	17680.8	47346.8	36187.3	49074.9	16949.7	27105.9	49276.7	52398.5	35243	64837.3	56752.7	45632.8	62717	52035.4	8474.72	32687.9	36006.7	6.98_261.1105m/z	C01683	C01683	C10H18N2O6	M-H	37.7	0	4.82977	94.1599626455296	Ornaline; Nopalinic acid;	-	-	-	261.11	-	6.98485	1
NEG006406	790099	1.37935e+06	1.26687e+06	1.13683e+06	961308	1.22548e+06	1.72116e+06	939321	1.12485e+06	1.11347e+06	1.02436e+06	1.13459e+06	1.19103e+06	1.74316e+06	1.47864e+06	1.05542e+06	1.07898e+06	1.38695e+06	1.12374e+06	1.28689e+06	1.42254e+06	1.69557e+06	1.39948e+06	1.57799e+06	1.36718e+06	1.17896e+06	1.30467e+06	1.33389e+06	1.64878e+06	1.09402e+06	951172	1.23766e+06	6.98_293.1751m/z	C10462	C10462	C17H26O4	M-H	37.6	0	-2.40409	90.7260135768058	[6]-Gingerol; (S)-(+)-[6]Gingerol; 6-Gingerol;	-	-	-	293.175	-	6.98485	1
NEG006418	99117.3	162412	170855	98146.8	95878.4	111721	144082	82642.7	130843	146557	90191.2	163432	119759	105294	101044	88917.9	129325	165223	111026	103171	84231.4	104674	183718	163102	195976	93040.4	200023	106476	295862	72245.1	105860	121028	7.01_487.2054m/z	C11189	C11189	C27H28N6O	M+Cl	37.2	0	7.82746	94.5593931660376	Hoechst 33342; Hoe 33342;	-	-	-	487.205	-	7.01343	1
NEG006422	86296.9	93629.8	73715.6	65140.7	73804.9	57096.7	76538	78993.4	75363.3	86668.3	71487.1	77460.9	73232.2	94356.2	68980.9	59439.9	90623.2	62446.3	78740.4	74375.3	75076.2	61338.3	59043.8	73911.2	76988.2	52760.8	77673.7	88915.9	63503	63390.4	56523.8	62327.7	7.03_643.2617m/z	C09659	C09659	C37H40N2O6	M+Cl	43.8	46.8	6.02438	79.1840934418586	Thalmine;	-	-	-	643.262	-	7.02772	1
NEG006441	78232.6	101618	89096.5	91893.9	97658.9	67138.8	78224.7	66368.4	101838	139441	116508	109301	132586	179623	139724	137685	94056.4	194174	125682	193570	137171	127694	123452	102035	118248	116154	134944	96858.8	131599	105588	80161.9	107391	7.06_753.3494m/z	C09254	C09254	C43H50N4O6	M+Cl	35.9	5.87	9.73683	84.3941829920922	Vobtusine;	-	-	-	753.349	-	7.05628	1
NEG006502	145207	126367	133679	155178	144883	150950	148326	125360	169060	135683	131530	158373	124854	136008	150476	138589	142050	161173	145300	119918	120072	107369	163912	171293	150582	147840	148914	142347	164226	108052	140950	166224	7.08_632.1111n	C20357	C20357	C19H30N4O16P2	M-H, M+Cl	37.1	0	-3.34662	89.4986141703875	UDP-N,N'-Diacetylbacillosamine; UDP-2,4-Diacetamido-2,4,6-trideoxy-alpha-D-glucopyranose;	-	-	-	631.104	632.111088713234	7.08487	1
NEG006521	316810	240867	261685	271143	312467	288386	249505	270531	281953	237058	277693	287905	275564	282232	253063	284552	249114	265401	292966	336626	281294	219912	296631	261820	269019	260966	263769	275007	346480	262263	245106	270657	7.11_224.0921m/z	C11263	C11263	C12H11N5	M-H	36.5	0	-9.22176	92.6547574989518	6-Benzylaminopurine; N-Benzyladenine; N6-Benzyladenine;	-	-	-	224.092	-	7.11343	1
NEG006530	35507.9	78978.6	58461.8	55688.7	19223.4	24869	35384.2	32367.3	45843.1	93423.2	36913.1	31857.2	25818.9	35756.6	61541.2	35511.9	68575.6	38878.8	17299.8	18627.8	22470.3	34329	38249.2	61729.7	41169.3	29244.4	32077.7	22566.8	19637.6	16916.6	39809.1	35841.9	7.13_406.2057m/z	C09335	C09335	C25H29NO4	M-H	35	0	8.13517	83.9048019953326	Ancistrocladine;	-	-	-	406.206	-	7.12772	1
NEG006542	68875	101959	108700	98156.2	59899.9	67791.7	96268.1	58385.7	88350.9	119554	85156.4	95709.2	64887.3	86266.2	92382.5	62533.8	87877.6	87187.3	70434.7	49453.2	57691.1	72469	89320.8	103216	82981.6	74711.3	88642.7	66121.8	76311.1	47844.3	68598.8	84277.5	7.14_428.1893m/z	C20167	C20167	C27H27NO4	M-H	34.5	0	5.88433	79.1620991672237	7-Benzylidenenaltrexone; BNTX;	-	-	-	428.189	-	7.14202	1
NEG006545	51455.3	29077.9	27098.3	35025.3	23243.4	26343.2	33797	34281.7	46960.5	21245	36887.6	40506.4	36741.3	21877.5	26931.9	43861.9	36419	26143.7	36639.5	34470	25181.3	31248.2	35397.1	31692.6	33752.7	29155.9	29393.4	37078	22048.4	25854.1	23233.3	44854.8	7.16_327.1577m/z	C15618	C15618	C20H24O4	M-H	35.8	0	-7.63184	87.5004325531525	Sobetirome; GC-1;	-	-	-	327.158	-	7.1563	1
NEG006552	15144.9	10052.9	6811.8	13235.3	14752.1	7551.55	10699.1	9838.22	10968.8	10855.7	10636.8	14724.7	6958.95	6441.69	11744	11160.2	8451.06	10365.9	10069.2	10680.6	9482.71	9693.56	16190.2	4501.22	8985.35	9923.74	8707.66	14555.5	12829.9	5676.72	9467.62	7169.04	7.17_324.1058m/z	C19843	C19843	C10H19N5O5	M+Cl	36.5	0	-7.54201	90.787343215959	L-Asp(4-L-Arg);	-	-	-	324.106	-	7.17058	1
NEG006562	11670.8	11345.7	13289.5	11680.4	12383.1	12982.5	10049.1	16166.9	11370.1	10229	14348.8	12831	9884.69	13002	11357.5	11614.3	9985.85	11077.7	11910.5	13455	11684.4	12066.7	14190.1	15091.9	10601.9	11049.1	13772.1	12759.6	14160.6	13603.1	11807.9	16639	7.20_220.1459m/z	C15477	C15477	C12H19N3O	M-H	54.6	92.8	1.44295	82.1999635508135	CGP 28014;	-	-	-	220.146	-	7.19915	1
NEG006567	12412.3	15992	16464.3	15964.1	14017.2	14228.9	14131.5	10439.1	17843.9	12568.6	18885.9	16360.8	12479.6	12957.7	10357.4	9753.27	12300.5	20085.6	10219	16924.6	14474.9	12308	17209.8	14597.7	22910.9	20005.8	17526.4	22146.5	33779.2	10348.3	15098.9	20298.6	7.20_297.1243m/z	C18132	C18132	C16H22O3	M+Cl	37.5	0.253	-7.54897	95.802537134355	3''-Hydroxy-geranylhydroquinone;	-	-	-	297.124	-	7.19915	1
NEG006569	1874.97	1466.41	1717.95	1485.22	812.871	1966.09	606.725	1036.54	2270.01	917.549	1596.13	1428.77	1795.44	489.326	907.319	2113.19	2010.62	840.895	2073.54	3046.6	2038.54	54.0408	708.526	1552.2	1502.13	1004	1659.45	832.996	640.092	1655.78	1065.49	2291.61	7.20_393.0995m/z	C13762	C13762	C17H18N4O5	M+Cl	34.7	0	6.52735	80.941329049658	202-791; PN 202-791;	-	-	-	393.099	-	7.19915	1
NEG006570	17469.4	13722.6	16953.6	12207.2	16913.9	20659.1	11378.3	14996.3	18278	16601.5	19545.1	15595.7	16660.2	11586.1	17309.9	16370.7	13235.8	17439.4	18067.3	21364.3	19327.8	11544.8	20533.4	18817.6	19492.9	17828.3	18156.7	14754.2	15793.3	17568.3	14835	19788	7.20_426.9668m/z	C08193	C08193	C6H11AuO5S	M+Cl	36.6	0	-4.8599	88.410434316163	Aurothioglucose;	-	-	-	426.967	-	7.19915	1
NEG006589	87468	174087	121898	124863	211975	127792	162075	161871	133465	301497	213718	183800	355127	506610	423422	350328	164652	398788	443631	589710	566935	420856	189551	192789	314614	292145	281511	334607	274734	451853	212226	209714	7.23_735.3407m/z	C15678	C15678	C35H56O14	M+Cl	37.6	13.7	6.10318	81.1990690342947	Chalcomycin;	-	-	-	735.341	-	7.22773	1
NEG006590	177886	196427	173366	187934	194412	188907	173371	233026	256595	189291	218952	217817	182836	179482	200743	246558	215837	202346	172054	269960	192925	197135	201249	187002	262476	160023	180279	257677	235491	209104	166161	234132	7.24_330.1496m/z	C10727	C10727	C22H21NO2	M-H	38	0	-1.15172	91.1696118782749	Melochinone;	-	-	-	330.15	-	7.24202	1
NEG006607	1.43803e+06	2.96074e+06	2.84273e+06	2.99496e+06	1.91238e+06	2.99795e+06	4.15801e+06	1.89747e+06	2.76576e+06	2.97868e+06	2.30581e+06	2.86858e+06	1.89515e+06	2.77289e+06	2.76036e+06	1.68665e+06	2.36421e+06	2.77655e+06	2.56593e+06	1.8524e+06	2.4762e+06	3.53683e+06	2.92693e+06	2.97087e+06	3.01551e+06	2.68122e+06	2.62267e+06	3.18375e+06	3.15396e+06	1.77189e+06	1.80417e+06	2.43906e+06	7.27_377.1940m/z	C17012	C17012	C21H30O6	M-H	36.6	0	-7.84333	91.7990324114622	Nigakilactone A; Quassin;	-	-	-	377.194	-	7.27417	1
NEG006608	683412	716081	710061	943379	588975	408897	517843	569019	952477	628864	837206	839041	554606	401557	514466	651398	801973	634013	588779	1.0518e+06	479470	466838	480678	529481	896769	621992	778938	980898	552112	545919	586422	705153	7.27_401.1558m/z	C15053	C15053	C23H26O4	M+Cl	37.5	0	9.08973	97.5557085002297	2,2-Dimethyl-3-(4-methoxyphenyl)-4-propyl-2H-1-benzopyran-7-ol acetate;	-	-	-	401.156	-	7.27417	1
NEG006610	18129.5	29319.5	23743	16213.5	16574.7	8707.65	18717.2	5655.45	20125.6	31367.7	10643.1	12161.1	41292.8	32720.6	24152	17115.1	25053.8	49731.4	24881.6	57597.1	18613.9	24459.6	14656	17249.5	41395.1	20897.7	48904.3	15960	37622.6	18140.2	24823.2	13040.6	7.27_495.2347m/z	C08719	C08719	C30H36O4	M+Cl	35.2	0	8.5374	85.5004391857486	Sophoranone;	-	-	-	495.235	-	7.27417	1
NEG006614	19433.8	28370.1	28643.3	31406.1	13561.9	39115.3	17951.7	249203	33271.3	34798.9	24266.3	21897.7	15478.4	13724.8	54087.4	195281	33808.6	57457.2	16450.7	57934.2	64584.2	18007.3	28351.1	19571.4	25778.5	25895.6	31392.2	17482.6	20985.3	10005.7	25982.2	35973.5	7.29_417.0774m/z	C12420	C12420	C21H18O7	M+Cl	35.1	0	7.06453	83.4052102147758	12-Deoxyaklanonic acid;	-	-	-	417.077	-	7.29465	1
NEG006623	19211.7	43204	22795.8	39392.9	23073.6	22912.5	15593.3	32069.3	35597.7	24828	19013.1	24941	37574.3	37196.2	24389.8	17788.3	38211.8	12289.9	24766.1	61964.2	39478.2	33079.3	42043.3	32857.4	26306.4	27317.1	67183.5	18705.6	19714.1	38591.1	62694.2	38039.7	7.31_735.2337m/z	C12197	C12197	C44H36N2O9	M-H	34.4	0	-1.47152	73.8804717683825	(+/-)-Bocconarborine B;	-	-	-	735.234	-	7.30893	1
NEG006630	88961.2	150612	137528	111966	132199	125507	133719	115741	111959	166217	143210	114098	214802	251453	192692	165913	121321	191655	151412	177281	189866	180684	202938	193633	187036	166499	134783	196287	338338	149482	160658	189261	7.32_372.2383m/z	C11689	C11689	C23H35NOS	M-H	37	0.396	4.30719	89.4675153729718	Curacin A;	-	-	-	372.238	-	7.32322	1
NEG006659	84130.2	162695	155635	159632	51580.5	108456	126031	67429.3	133021	196350	109723	133702	87316.6	136321	163083	86099.1	121327	151536	105479	78206.6	106548	123172	117510	122462	154191	115564	102023	141304	105224	76462.1	84883.4	115222	7.34_667.3000m/z	C13326	C13326	C38H48CaN2O6	M-H	33	0	-9.80288	75.4768930887283	Kad 1229; Mitiglinide calcium;	-	-	-	667.3	-	7.33752	1
NEG006663	1.29444e+08	6.94198e+07	3.83276e+07	4.49049e+07	4.26431e+07	5.46472e+07	6.56798e+07	7.09615e+07	1.57011e+08	5.23047e+07	4.68628e+07	4.39299e+07	4.71529e+07	4.8619e+07	6.99044e+07	6.84906e+07	1.12753e+08	4.69148e+07	2.8718e+07	6.91954e+07	4.83503e+07	6.97789e+07	7.38887e+07	3.10571e+07	1.29151e+08	4.07245e+07	3.55971e+07	6.41968e+07	6.14276e+07	8.54595e+07	6.28996e+07	4.36696e+07	7.35_255.1280m/z	C07531	C07531	C13H20N2O	M+Cl	37.5	0	4.8559	93.000772284472	Prilocaine;	-	-	-	255.128	-	7.3518	1
NEG006667	3.65515e+06	2.45564e+06	2.20119e+06	3.0998e+06	2.81272e+06	2.4697e+06	2.48945e+06	3.45837e+06	4.11201e+06	2.02893e+06	3.07773e+06	2.96948e+06	2.64409e+06	1.90294e+06	2.56778e+06	3.83801e+06	3.29843e+06	2.21031e+06	2.02093e+06	4.63822e+06	2.60269e+06	2.53329e+06	3.10272e+06	2.32652e+06	4.27443e+06	2.15302e+06	2.72733e+06	4.03582e+06	3.01434e+06	3.49245e+06	2.88205e+06	3.28299e+06	7.35_323.1154m/z	C11495	C11495	C16H20N2O3	M+Cl	37.5	0	-4.82837	93.0062766348755	Methyl 6-(4-isopropyl-4-methyl-5-oxo-2-imidazolin-2-yl)-m-toluate;	-	-	-	323.115	-	7.3518	1
NEG006671	88304.8	70441.9	76955.9	83536.5	69235.2	82084.2	90911.8	68172.9	97090.6	82855.5	78176.7	81515.8	72613	51363.9	58592.3	76254.1	79866.9	61796.3	72655.2	95544.3	67495.7	79251.1	85759.7	68932.8	70810.4	71438.7	71303.1	86031.4	78916.8	66014.4	63554	77018.9	7.35_367.1579m/z	C15145	C15145	C22H24O5	M-H	36.4	2.58	7.63191	88.0482334116372	4,4-Bis[4-(acetyloxy)phenyl]3-hexanone; 4,4-Bis(4-hydroxyphenyl)-3-hexanone diacetate;	-	-	-	367.158	-	7.3518	1
NEG006676	73643.7	73929.5	87613	112560	58413.7	87458.4	72279.6	53580.3	85287.4	83196.6	98846.4	98004.9	67512.3	75103.9	83069.8	60008.2	90081.2	93354	74965.7	51136.5	68045.8	67418.7	107776	97957.6	78609.9	77634.2	85942.1	55483.7	68754	52970.3	66391.5	89550.1	7.35_415.1695m/z	C10250	C10250	C24H28O4	M+Cl	36.6	0	3.64562	87.1519375388686	Chlorophorin;	-	-	-	415.17	-	7.3518	1
NEG006677	45622.6	84443.4	89011.4	105670	56967.2	76898.7	91350	65365	87793.8	81824.6	72393	92178.9	59312	70518.5	84212.7	50992.2	72541.8	73551.6	69905.1	42194.3	71124.8	82301.8	89059.5	77872.5	75959.7	69151.7	72699.5	79149.3	57926.6	50013	61775.3	81343.2	7.35_420.1240m/z	C19981	C19981	C21H23NO6	M+Cl	36.3	0	5.24438	87.5076577881408	Gloriosine; N-Deacetyl-N-formylcolchicine;	-	-	-	420.124	-	7.3518	1
NEG006684	663889	898556	853105	723523	858546	888399	990996	921828	749289	707522	729682	798976	818475	1.2671e+06	1.21074e+06	1.12225e+06	849894	743011	951303	1.11168e+06	1.09966e+06	1.3303e+06	906395	739547	1.04352e+06	975516	805701	1.13101e+06	680014	1.07259e+06	611668	853948	7.35_593.2614m/z	C11141	C11141	C36H38N2O6	M-H	42.2	29.9	-7.21912	89.2017969191978	(+)-Atherospermoline;	-	-	-	593.261	-	7.3518	1
NEG006716	482087	188009	168413	190641	119899	179193	272844	144202	177437	211774	156131	187674	130643	168334	177047	115489	138095	172082	175537	121780	171139	230561	206760	161233	185818	159412	152730	191506	174235	118002	109949	168787	7.39_359.1837m/z	C18039	C18039	C21H28O5	M-H	35.8	8.98	-7.60901	78.5875175823361	Aldosterone hemiacetal; 11beta,18-Epoxy-18,21-dihydroxypregn-4-ene-3,20-dione;	-	-	-	359.184	-	7.39465	1
NEG006717	88625.6	98094.1	102104	111150	73094.6	115792	108658	94652.9	123223	119626	86609.2	125381	90452.3	90725.2	94731.6	103124	104299	101272	97716.3	94411	84050	101913	91608.7	99522	100694	94906	88440.6	115169	120521	68229.6	89481.3	87161.9	7.39_369.1651m/z	C15092	C15092	C20H27FO3	M+Cl	32.8	0	3.96165	68.3835970447622	9-Fluoro-11beta,17beta-dihydroxy-16alpha-methylandrosta-1,4-dien-3-one;	-	-	-	369.165	-	7.39465	1
NEG006719	80448.5	178115	192158	223703	90171.3	179156	215127	122917	192824	199902	149823	191084	120318	120216	150091	93080.6	135600	165189	137761	100126	114310	187901	167587	143664	143137	155096	160282	182324	170582	85596.9	115006	142909	7.39_392.1284m/z	C16712	C16712	C20H23NO5	M+Cl	38.3	0	3.94391	96.1480301799522	Deacetylcolchicine; Trimethylcolchicinic acid methyl ether;	-	-	-	392.128	-	7.39465	1
NEG006720	75554.4	104616	110801	130859	79335.9	115036	125810	90304.2	119213	114968	111494	125766	82295.6	80828.6	110530	95760.7	93364.6	99316.2	97132	78212.6	77915.4	94222.6	127011	104846	106901	109247	98031.2	113064	103037	70363.3	101262	109066	7.39_400.1099n	C03725	C03725	C13H25N2O8PS	M-H, M+Cl	34	0	7.37948	78.1162239064435	S-Acetylphosphopantetheine;	-	-	-	399.103	400.109875979237	7.39465	1
NEG006722	733333	1.3434e+06	1.26038e+06	1.32655e+06	859076	1.31123e+06	1.89256e+06	948737	1.21797e+06	1.36592e+06	1.15457e+06	1.26195e+06	954554	1.33879e+06	1.39941e+06	919076	1.1764e+06	1.37865e+06	1.19279e+06	964071	1.23671e+06	1.7614e+06	1.39734e+06	1.48362e+06	1.49656e+06	1.30119e+06	1.25143e+06	1.44318e+06	1.3039e+06	915604	917955	1.1701e+06	7.39_409.1316m/z	C10537	C10537	C23H22O7	M-H	32.2	0	5.55667	67.6207381450268	Toxicarol; alpha-Toxicarol;	-	-	-	409.132	-	7.39465	1
NEG006725	150291	226425	223085	240075	157971	244867	235403	186964	226601	246103	199290	232623	161440	184451	184931	146807	193137	203156	174055	168220	158592	204326	221979	190327	206321	195616	183541	222445	212921	133471	202446	190033	7.39_450.1341m/z	C14793	C14793	C20H25N3O7S	M-H	33.8	0	0.146814	69.0802617791801	(1R)-Glutathionyl-(2R)-hydroxy-1,2-dihydronaphthalene;	-	-	-	450.134	-	7.39465	1
NEG006730	113089	135833	141973	150675	93171.8	131581	128548	97954.3	161136	143229	123876	140207	106614	118261	133996	93898.5	123731	121044	128965	87353.4	112360	105100	130941	121900	153300	126855	127866	139673	127422	83961.2	109884	115733	7.39_614.1106m/z	C06781	C06781	C29H25NO12	M+Cl	27.3	0	6.06413	43.4257658604337	7-Methoxypradimicinone II;	-	-	-	614.111	-	7.39465	1
NEG006752	1.0539e+06	1.37003e+06	1.27189e+06	896754	1.82239e+06	1.54403e+06	823911	1.69435e+06	1.59312e+06	1.39437e+06	1.40888e+06	1.31069e+06	1.4588e+06	1.26375e+06	938781	1.24879e+06	1.26111e+06	1.66455e+06	1.19388e+06	1.75776e+06	1.48309e+06	967658	1.05995e+06	1.10317e+06	1.59914e+06	1.40631e+06	1.03361e+06	1.73143e+06	1.87207e+06	849491	1.19898e+06	1.4748e+06	7.42_459.2024m/z	C20206	C20206	C25H32O8	M-H	39.5	0	-0.0743117	97.3644825365536	Albaspidin BB;	-	-	-	459.202	-	7.42323	1
NEG006759	14986.3	31543.5	27163.5	25176.3	29335.3	13413.3	30549.2	19647.3	20817.1	45840.9	23659.3	32579.9	15234	38351.7	46190.4	19926.5	22728.9	29305.9	29663.7	13096.9	19746.5	34982	24352.4	26952	23636	26840.8	26086.3	15730.9	25946.6	11468.3	14560.1	23929.3	7.42_709.3390m/z	C17526	C17526	C36H54O14	M-H	38	23.2	-7.15606	74.6434782210313	Boivinide A; Corotoxigenin-3-O-beta-D-glucopyranosyl-(1->4)-beta-D-digitalopyranoside;	-	-	-	709.339	-	7.42323	1
NEG006767	51278.2	47977.5	34970.6	36415.5	29120.6	29056.1	41063.6	34556.7	35914.1	58483	39814.7	36378.1	28028.7	32341.7	28719.9	25103.8	49779.1	31987.8	35007.8	77645.3	41374.4	33160.7	29022.4	25696	56843.5	33807.6	30892.5	48325.1	32353.3	16497.9	25785.9	30281.2	7.44_441.2434m/z	C10298	C10298	C24H38O5	M+Cl	37.6	0	5.1253	93.7862210405388	Ardisianone;	-	-	-	441.243	-	7.43752	1
NEG006771	240179	221784	369575	258825	105809	437956	169966	173096	258102	407389	398097	242724	306512	260649	169545	195286	352547	246916	156920	149576	154971	341078	263224	259300	260564	360856	165829	158156	71750.4	141264	291789	263644	7.45_281.2116m/z	C15465	C15465	C17H30O3	M-H	38.6	0	-2.34978	95.6960523748423	6-Oxabicyclo[3.1.0]hexane-2-undecanoic acid methyl ester;	-	-	-	281.212	-	7.4518	1
NEG006779	148459	191038	198537	187953	108260	165913	218986	132431	203615	362667	150961	190652	197594	244312	209118	149124	194933	227669	167245	221376	161627	236535	206749	198530	250429	174831	271280	160968	256316	128504	192829	156537	7.45_485.1719m/z	C17940	C17940	C16H31N6O7P	M+Cl	36.3	0.0952	7.25242	89.6032863474544	Rhizocticin B;	-	-	-	485.172	-	7.4518	1
NEG006785	2421.67	1032.38	2533.47	1891.63	742.955	762.32	613.838	20739.6	1053.42	611.338	2403.21	1100.44	2414.74	872.992	1496.29	18571.5	1753.27	2761.05	1156.57	4255.71	4387.34	1824.02	2365	1141.97	2746.8	2382.6	1489.82	1384.16	1845.47	1480.54	171.124	2406.75	7.47_228.0289m/z	C16789	C16789	C7H7N5O2	M+Cl	35.3	3.37	-2.33967	76.1465528377285	Toxoflavine;	-	-	-	228.029	-	7.46608	1
NEG006801	3789.28	4792.08	5522.12	8028.81	3459.61	6535.94	6800.06	4152.3	3265.09	7145.04	5973.51	6281.76	5856.6	6780.64	4960.88	3707.44	4321.03	8815.42	7366.58	4934.86	4753.67	5447.56	4518.66	3721.31	3293.28	4175.01	4243.01	4782.04	4314.33	4684.06	3521.41	1479.39	7.51_327.1559m/z	C07192	C07192	C19H24N2OS	M-H	34	0	6.93185	77.9237987704561	Methotrimeprazine; Levomepromazine;	-	-	-	327.156	-	7.50895	1
NEG006806	378615	723426	701759	710351	440179	610002	878849	446841	576173	835948	633294	667155	503378	629491	711629	404062	535034	682088	541678	486882	450941	683425	600660	521311	627317	662859	754695	596548	857346	365492	430065	529078	7.52_421.2235m/z	C08776	C08776	C23H34O7	M-H	41.1	10.4	0.688605	95.8877133036648	Picrasin C; Nigakilactone J; Quassin;	-	-	-	421.223	-	7.52323	1
NEG006816	235924	421553	417021	473869	285159	399608	513754	281654	430033	444020	342029	420492	296712	360426	367711	273924	366348	386921	393227	312214	305026	447594	390852	375785	396221	366025	394754	449168	432564	245377	281575	331217	7.54_393.1853m/z	C15009	C15009	C22H30O4	M+Cl	37.1	30.7	4.07612	59.6925152217289	17beta-Hydroxyandrost-4-ene-3,11-dione propionate;	-	-	-	393.185	-	7.53752	1
NEG006817	131926	97955.7	100198	104158	109897	102860	107122	108895	116924	97884	112123	111324	95716.5	109585	106390	111592	88206.7	124010	107978	112551	109748	91789	117036	107353	111179	111381	112070	112684	133646	105348	85470.5	99956.6	7.54_397.1069m/z	C11870	C11870	C19H22O7	M+Cl	37.8	0	2.60319	91.9411726417927	Gibberellin A8-catabolite;	-	-	-	397.107	-	7.53752	1
NEG006820	87167.2	191553	181973	194113	97836.5	152874	227933	92029.5	156920	229371	149702	196504	116176	125500	142723	79656.3	125432	141866	143317	86964.4	85666.2	172937	132103	122187	151654	144981	197312	161615	190785	76339.7	125616	129062	7.54_487.1931m/z	C16718	C16718	C26H32O9	M-H	36.7	0.252	-8.72175	92.902115910605	Limonoate A-ring-lactone;	-	-	-	487.193	-	7.53752	1
NEG006821	45.9231	118.586	171.77	64.9286	115.263	151.944	62.2308	104.005	123.799	78.5407	228.577	94.6908	143.708	127.951	89.699	177.886	135.353	44.2765	134.769	142.635	176.834	104.189	122.086	47.6553	104.239	6.53184	71.0806	105.34	112.29	108.549	43.3867	120.868	7.55_208.0971m/z	C14334	C14334	C11H15NO3	M-H	39.2	4.46	-4.02328	96.4593015370748	Propoxur; Aprocarb; 2-Isopropoxyphenyl N-methylcarbamate;	-	-	-	208.097	-	7.55182	1
NEG006824	675357	544605	593908	592757	680160	633292	566358	605277	631426	542725	629386	619868	582924	604749	557916	632155	544991	613691	621831	693320	606115	505527	671069	581791	597996	587105	593360	597374	785014	578475	571583	627624	7.57_300.1240m/z	C12327	C12327	C17H19NO4	M-H	39.6	0	-0.533318	98.8855865676526	Laudanosoline; (R,S)-Laudanosoline;	-	-	-	300.124	-	7.5661	1
NEG006825	4737.24	5431.3	817.543	185.893	509.326	1585.5	1397.48	17413	1525.87	3363.52	702.618	995.452	520.663	656.514	4143.56	14793.9	1648.54	9322.88	577.958	4236.61	6643.84	766.306	0.574912	267.247	1679.93	857.222	1620.66	1458.55	183.545	802.32	933.843	333.875	7.57_422.1028m/z	C19329	C19329	C12H24N9P3	M+Cl	33.5	0	-8.66573	77.2783353337157	Apholate;	-	-	-	422.103	-	7.5661	1
NEG006849	5792.74	18922.8	27041.7	14752.8	7124.36	8139.13	16670.6	7101.91	11475.1	19941.4	11920.1	18243.7	2164.46	7599.73	7082.27	2761.92	15105.9	22785.1	25324	3170.44	5249.34	9936.05	11601.2	16603.8	11219.2	9719.57	16564.3	12673.5	25743.3	5413.07	6300.52	1901.08	7.63_287.2219m/z	C08285	C08285	C16H32O4	M-H	39.5	8.51	-3.06682	92.3960257310501	10,16-Dihydroxyhexadecanoic acid; Hexadecanoic acid, 10,16-dihydroxy-;	-	-	-	287.222	-	7.63302	1
NEG006856	44691.4	64476.7	61112.6	54933.8	33871.5	50849.4	60927.7	27999.2	49488	64886.5	43465.5	51509.1	42776.1	63736.5	53731.9	41775.1	57964.1	66879.9	57500.3	45641.3	55932.3	58604.1	57457.2	64214.4	72598.8	55948.2	67653	48193.5	63603.8	36916.8	51673.3	50480.1	7.63_371.1769m/z	C06803	C06803	C18H28N2O4	M+Cl	34.4	0	7.79959	80.7615842660854	Acebutolol;	-	-	-	371.177	-	7.63302	1
NEG006859	64174.4	80250.6	86294.5	96316.4	49068.2	85064.3	91186.7	60862	81736.4	87444.5	78857.6	90315.5	66203.5	71744.5	87649.4	80975.1	80824.1	66999.2	66819.2	57592.6	50484.9	72310.1	95050	79847.7	77639	72312.8	89244.5	76613.4	99033	69082.5	104286	73445.5	7.63_401.1157m/z	C12311	C12311	C23H18N2O5	M-H	33.3	0	3.47276	70.4457174717755	Saphenamycin;	-	-	-	401.116	-	7.63302	1
NEG006863	40283.3	47776.5	52959	51437.8	32684.4	42683.4	41486.2	35861.2	42468.7	39949.2	38655.3	47029.2	40507.7	49743.9	41658.8	32806.6	44970.5	50369.3	38858.9	31407.5	37265.3	35955.7	50017	49318.2	47750.6	40475.8	49013.4	36469.3	52198.6	29077.6	34185.8	40806.3	7.63_441.1784m/z	C10474	C10474	C21H30O10	M-H	37.6	0.765	3.97741	92.007679645438	Lusitanicoside;	-	-	-	441.178	-	7.63302	1
NEG006867	181224	243353	243703	242610	187323	243421	226460	192359	236773	223044	220536	240989	197640	254537	209276	192401	205995	254058	215605	186979	177677	203641	278737	254796	236042	221444	257244	193808	252704	158834	207817	222080	7.63_456.1440m/z	C15104	C15104	C27H24ClN3O2	M-H	31.8	0	-9.77007	69.6879200714562	LY-202769; 2-[2-(5-Chloro-1H-indol-3-yl)ethyl]-3-[3-(1-methylethoxy)phenyl]-4(3H)-quinazolinone;	-	-	-	456.144	-	7.63302	1
NEG006949	83853	133546	142481	158119	89087.6	164430	144372	101411	163985	181799	148513	154229	129821	108272	113243	100614	133972	132348	138999	93298.1	99723	144667	146690	126340	141412	172577	120237	167537	125626	75240	103025	134739	7.66_399.1759m/z	C15380	C15380	C21H29FO4	M+Cl	38.1	0.184	4.07507	94.8425024219311	9-Fluoro-11beta,16alpha-dihydroxypregn-4-ene-3,20-dione;	-	-	-	399.176	-	7.66158	1
NEG006958	9834.94	3207.65	5639.42	6542.23	6215.68	2437.51	5754.41	7821.42	5801.34	5145.4	4911.74	12866.2	5775.84	4834.4	3663.4	6465.7	6944.8	2545.34	8450.39	10469.4	5702.9	4014.04	5954.9	4945.92	3624.29	8500.61	2923.73	3792.99	6275.36	2275.61	3278	7586.47	7.69_256.1399m/z	C06751	C06751	C8H15NO2S.[C5H8]n-1	M-H	18.1	0	8.47877	-	Prenyl-L-cysteine; S-Prenyl-L-cysteine;	-	-	-	256.14	-	7.69017	1
NEG006966	75740.1	97722.3	124278	113211	92381.5	89534.9	137610	77462.4	96337.2	134005	86570.9	99105.5	89965.6	125464	107096	83129.1	85445.3	126278	85549.3	139207	73253	110933	121437	115412	153140	100152	142336	128214	221883	85318.8	100179	113608	7.70_405.2016m/z	C05963	C05963	C20H34O6	M+Cl	40.7	20.2	-9.03351	93.0055474653606	Thromboxane B2; TXB2;	-	-	-	405.202	-	7.70445	1
NEG006967	9001.15	9043.61	9064.1	7048.87	7022.41	6982.64	5051.65	3343.87	7403.93	8070.88	10312.1	7879.32	8584.88	6120.97	9212.8	5472.26	10531.7	8744.69	11377.8	9668.68	7845.96	4790.55	7393.66	4896.9	8648.73	10088.7	11127.1	7913.2	7146.53	6998.15	5852.71	5823.16	7.72_253.0819m/z	C16584	C16584	C11H14N2O5	M-H	37.6	0	-4.17577	92.8999623051434	p-Hydroxyfelbamate;	-	-	-	253.082	-	7.71873	1
NEG006980	404781	473829	417559	399902	231522	326912	445027	214469	352251	349043	292140	333461	361682	523586	425789	255899	364571	399782	302257	266983	323038	412939	419330	453893	409279	264650	414688	316778	429047	209648	297343	284675	7.76_395.2037m/z	C09097	C09097	C23H28N4	M+Cl	33.7	0	8.11948	77.3387626870686	Calycanthidine;	-	-	-	395.204	-	7.7616	1
NEG006987	30815.9	12697.1	20987.2	18001.8	16564	16801.3	12401.9	23665.3	26115	8225.47	19804.4	10766.5	15518.1	16589.3	17455.4	28698.9	22628.9	13069	13930.8	29075.8	18546.7	13032.1	18981.4	20635.4	12909	24843.5	15022.4	21579.2	13543.8	21015.1	12320.2	21313	7.78_311.1658m/z	C20211	C20211	C20H24O3	M-H	37.7	0	1.71538	90.6228345461608	Yakuchinone A; Yakuchinone-A;	-	-	-	311.166	-	7.77588	1
NEG006988	823.987	1207.29	1450.36	1363.8	1378.99	518.993	1280.6	596.046	1383.5	991.172	1318.67	1097.44	456.087	631.447	451.45	159.877	1063.06	1068.76	1031.47	739.415	621.307	568.447	630.439	485.854	649.613	1321.9	679.636	763.655	1123.03	221.356	240.731	761.176	7.78_313.0775m/z	C19500	C19500	C22H14	M+Cl	36.8	0	-5.36036	90.3944909317251	Picene; Benzo[a]chrysene;	-	-	-	313.077	-	7.77588	1
NEG006993	2438.38	614.33	794.252	676.881	1459.03	1439.73	502.546	1560.37	1759.37	681.143	2318.23	1610.61	925.904	492.659	725.138	1258.9	1264.74	935.927	2271.56	1138.5	792.428	513.709	1463.44	476.236	1407.95	2267.07	563.537	932.159	1405.97	1334.75	1103.3	1352.49	7.79_458.0017m/z	C08411	C08411	C11H21NO10S3	M+Cl	35.9	0	-1.09218	80.7632563584425	Glucoiberin; 3-Methylsulfinylpropyl glucosinolate;	-	-	-	458.002	-	7.79017	1
NEG007025	128027	201509	191267	171843	116466	142385	169240	118733	176407	264041	128489	178594	119085	145446	114805	108451	161006	167580	133190	110215	100646	162846	179537	168633	148425	135077	200857	137807	202306	88455.7	159085	150743	7.90_381.2222m/z	C14976	C14976	C22H34O3	M+Cl	38.6	7.14	5.81579	92.5351089518732	3alpha,21-Dihydroxy-D-homo-5beta-pregn-17a(20)-en-11-one;	-	-	-	381.222	-	7.90447	1
NEG007051	224859	365195	341205	313335	251388	294636	337153	213251	302151	323964	250925	299588	297217	369600	329594	240170	284087	377527	289887	240431	277252	326957	348547	366504	353983	291643	322083	255114	355053	203623	240498	287473	7.93_440.1495m/z	C10282	C10282	C21H27NO7	M+Cl	35.9	10	3.22765	73.4248414543763	Clivoline;	-	-	-	440.149	-	7.93303	1
NEG007077	55742.5	44969.5	44255.5	55517.8	65087.3	61924.1	45741.1	50955.7	56471.6	44903.6	57190.2	59054.3	54926.6	50591.6	39119.4	50946.8	41191.8	54621.4	60290.3	69250.1	57522.3	42831.3	48004	42017.5	46660.1	49139.3	55146.1	58289.1	69656	49495.1	40087.3	54579.7	7.95_269.1538m/z	C15215	C15215	C18H22O2	M-H	38.4	1.05	-3.41625	94.7985378018324	3-Hydroxyestra-1,3,5(10)-trien-16-one;	-	-	-	269.154	-	7.94732	1
NEG007091	140856	238522	214621	132850	172678	137026	181130	115913	161464	205705	107990	161335	307719	328450	208793	198817	170404	432595	276224	408691	209808	281178	233173	250495	297602	135890	386627	194309	387813	210784	266596	148224	7.96_463.2451m/z	C19798	C19798	C30H36O2	M+Cl	36.6	0	9.77156	93.7706048230836	4,4'-Diapolycopenedial;	-	-	-	463.245	-	7.9616	1
NEG007096	6158.11	6891.9	7227.78	8365.93	6617.39	7189.01	12262.6	9982.7	12085.6	8023.54	9633.86	11082.7	12535.1	9087.18	7963.87	14462.6	10537.1	12464.5	16454.6	5008.16	7411.11	11244.9	12036.7	12795.9	5823.8	5920.58	4021.38	7836.9	5969.73	6960.32	6880.17	5525.51	7.99_283.1362m/z	C20430	C20430	C18H20O3	M-H	35.8	0	7.94419	87.619004370218	(+)-Larreatricin;	-	-	-	283.136	-	7.98567	1
NEG007102	835141	304413	309968	782868	598761	743534	1.10544e+06	1.06043e+06	785703	322038	503339	682954	652780	571101	951340	1.077e+06	519236	348138	375768	900115	716006	917736	1.06979e+06	618454	519998	306707	463818	850274	763455	1.11089e+06	949522	947696	8.00_549.0130m/z	C21352	C21352	C15H20N2O14P2	M+Cl	35.9	0	8.94789	89.3932487805828	dTDP-4-oxo-2-deoxy-alpha-D-pentos-2-ene; dTDP-2-deoxy-4-keto-alpha-D-pentos-2-ene;	-	-	-	549.013	-	7.99995	1
NEG007108	13038.1	5338.01	6718.83	22579.6	32636.1	14891.8	25517.3	15915.9	6660.5	2617.41	13549.8	23037.4	28231.5	28976.6	24250.5	14899.7	7015.74	6837.04	6132.03	35691.5	30881.4	16508.1	8447.3	6564.07	5675.72	8596.09	17311.4	25070	51142.3	27187.6	19548.9	12841.8	8.03_230.1541m/z	C11789	C11789	C15H21NO	M-H	36.8	0	-4.24634	89.0040683073762	Metazocine;	-	-	-	230.154	-	8.02853	1
NEG007134	53935.4	97002.4	72287.8	95348.9	69415.1	94101.6	93827.6	70133.9	97335.9	94253.5	83959.2	96026.7	98624.5	110456	97130.6	86089.9	96904	103969	92600.9	104228	89633.1	86257.3	102159	115869	115132	76305.5	98100.4	107655	105630	101384	82369.3	99375.6	8.09_649.1368m/z	C05622	C05622	C29H30O17	M-H	34.6	0.824	-6.55908	79.6253863526003	Malonylapiin; Apigenin 7-O-[beta-D-apiosyl-(1->2)-(6-malonyl-beta-D-glucoside)];	-	-	-	649.137	-	8.08567	1
NEG007143	21715.3	51192.7	42681.9	34026.7	24233.7	48631.7	77409.9	22526.2	30511.6	51333.3	38109.4	33338	41142.2	56582.5	62572.4	28987	52766.9	59435.5	47706.7	49447.5	56958.6	78040.3	42959.9	67704.2	68031	49509.8	42042	65081.8	51270.9	44795.8	26273.5	35821.7	8.10_367.1643m/z	C17598	C17598	C21H24N2O4	M-H	37.5	0	-5.50323	93.6953702991869	Uncarine F;	-	-	-	367.164	-	8.09997	1
NEG007144	5713.01	12803	10539.7	5722.23	5379.65	7326.98	18592	5532.45	7435.64	7926.47	6795.18	6620.99	9810.88	14068	18520.1	9169.53	8532.03	10696.4	6442.53	8245.27	17412.9	19745.1	9403.56	19577.1	14962.8	9199.15	11018.3	11403.8	9656.1	8128.82	8545.87	7347.55	8.10_397.0594m/z	C07316	C07316	C18H14N4O5S	M-H	35.2	0	-4.66518	81.6301079365859	Sulfasalazine; Salicylazosulfapyridine; Salazosulfapyridine;	-	-	-	397.059	-	8.09997	1
NEG007155	323336	791184	698861	652953	480135	597299	1.09854e+06	409679	616448	722370	473384	619693	467680	799180	651084	380204	574693	722476	642187	462039	614480	941313	691435	658227	730867	608401	673968	769079	759514	426805	452795	587810	8.11_393.1366m/z	C10417	C10417	C23H22O6	M-H	35.2	1.26	5.78165	81.2491333183907	Deguelin;	-	-	-	393.137	-	8.11425	1
NEG007156	87929.1	162308	151309	179155	135151	150707	203401	133876	171687	171960	120165	155031	97470.7	148377	123470	97778	119792	136372	147794	122489	150839	153689	164661	123724	138478	134138	138459	179462	191077	105186	121179	160175	8.11_429.1855m/z	C09760	C09760	C25H30O4	M+Cl	37.4	0.885	4.24625	91.0088320813581	Kazinol A;	-	-	-	429.185	-	8.11425	1
NEG007161	4694.09	173558	98497.5	54047.1	5933.33	66041.2	532485	36179.5	56472.9	131026	39462.2	71721.3	18729.9	131067	180025	20617.6	70970.2	108651	98620	13764	105331	398123	114104	99892.9	177040	80003.1	100932	170407	84908.9	31178.4	11249.4	55397.3	8.11_625.4058m/z	C17568	C17568	C39H58O4	M+Cl	36.4	1.96	4.92236	85.7045399406552	Ubiquinone-6; Coenzyme Q6;	-	-	-	625.406	-	8.11425	1
NEG007163	17968.5	64235.9	17166.7	41921.5	5139.72	27432.6	162236	4042.7	19011.2	49751.2	14545.5	29953.4	23700.3	38817.2	42583.3	2860.12	16872	22909.7	47316.2	8963.88	47545.6	109110	22885.7	28374.8	45389.5	30476.3	55825.2	81474.5	32588.8	14556.9	35101	18158.1	8.11_693.3916m/z	C08596	C08596	C42H58O6	M+Cl	41	16.8	-1.76242	90.2238519912632	Fucoxanthin;	-	-	-	693.392	-	8.11425	1
NEG007166	147.203	232.81	131.787	78.6201	159.43	87.6308	241.598	0.460548	9.51645	725.88	84.514	153.365	334.168	257.169	107.11	7.49579	86.6582	613.005	157.959	101.415	129.524	112.806	90.1887	150.141	63.5499	63.8628	234.128	64.1692	165.266	26.8941	42.6865	139.164	8.13_335.2213m/z	C14823	C14823	C20H32O4	M-H	37.4	4.75	-4.53713	87.2728850165869	8(S)-HPETE; (5Z,9E,11Z,14Z)-(8S)-8-Hydroperoxyeicosa-5,9,11,14-tetraenoic acid; (5Z,9E,11Z,14Z)-(8S)-8-Hydroperoxyicosa-5,9,11,14-tetraenoic acid;	-	-	-	335.221	-	8.12853	1
NEG007176	7.86352e+08	5.19028e+08	5.20191e+08	6.92752e+08	4.9514e+08	4.27709e+08	4.53597e+08	5.17931e+08	8.98457e+08	4.58467e+08	7.05947e+08	6.2129e+08	4.33945e+08	4.06315e+08	4.71609e+08	5.62406e+08	6.62763e+08	4.8431e+08	5.44125e+08	7.6869e+08	4.57815e+08	4.75241e+08	4.89071e+08	4.30496e+08	7.44435e+08	4.90097e+08	6.08029e+08	6.67564e+08	5.15347e+08	5.47003e+08	4.18175e+08	5.77456e+08	8.14_249.1526m/z	C05318	C05318	C18H20N+	M-H	38.1	0	1.02088	91.8279218738558	cis-N-Methyl-(S)-7,8,13,14-tetrahydroprotoberberine;	-	-	-	249.153	-	8.14282	1
NEG007180	87369.8	233850	197696	170795	131102	249060	392240	138447	179453	206573	186049	193247	189634	269256	308939	161073	220725	285373	220586	243095	263741	368336	235157	308404	323024	254060	237299	307564	276775	189815	142814	199593	8.14_313.1779m/z	C18015	C18015	C20H26O3	M-H	42.4	25	-9.44812	97.5140366215018	Momilactone A;	-	-	-	313.178	-	8.14282	1
NEG007181	9483.99	47442.9	44060.3	25046.3	17947.2	74013.8	129731	8856.56	33552.8	58483.1	42925.1	48496.9	47153.3	79937.8	110913	26380	72926.5	100257	53379.5	63733.2	57545.9	143159	47876.8	121279	115782	76681.3	71744	91779.1	79837.6	59633.3	30563.1	48413.3	8.14_323.0585m/z	C00961	C00961	C18H12O6	M-H	42.4	24.8	7.50722	95.8902268786433	Sterigmatocystin;	-	-	-	323.059	-	8.14282	1
NEG007203	62380.3	139334	104299	111275	61748.7	107064	164490	76193.8	113243	124177	97951.9	120466	94213.3	141614	138829	80901.2	96865.3	109918	108230	89629.2	119008	157643	127859	125863	124239	107469	108489	147078	133773	80851.8	81279.4	100613	8.16_478.1216m/z	C00415	C00415	C19H21N7O6	M+Cl	28	0	-7.00479	48.1521742279544	Dihydrofolate; Dihydrofolic acid; 7,8-Dihydrofolate; 7,8-Dihydrofolic acid; 7,8-Dihydropteroylglutamate;	-	-	-	478.122	-	8.15712	1
NEG007207	31395.2	52131.1	41751.1	28209.7	33709.4	29120	65184	44341.8	30613.4	41501.5	28000.4	32216	58905	69452	53630.1	69379.6	20068.4	38233.3	41800.8	41631.2	47372.7	42528.6	36678.7	21110.8	23419.1	30809.7	36293.6	28708.3	43722.5	46504.9	37239.4	30218.3	8.20_345.2037m/z	C15365	C15365	C21H30O4	M-H	35.4	0	-9.79236	87.7955838486172	4-Pregnene-16alpha,21-diol-3,20-dione; 16alpha,21-Dihydroxypregn-4-ene-3,20-dione;	-	-	-	345.204	-	8.19997	1
NEG007210	59726.4	47742.8	48806.4	48477.6	49081.7	62244.8	39954.8	52858.7	51601	38531.9	54670.7	52377.6	58998.1	40971.5	38072.1	58603.7	45559.5	48154.1	47371.8	70683.4	49592.6	35147.3	60966.3	41945.1	50409.6	61872.8	49221.9	46676.6	48169.4	51848.1	54381.9	50487.1	8.20_577.0072m/z	C06882	C06882	C18H18N6O8S3	M+Cl	34.1	0	5.52549	76.7840911966735	Cefonicid;	-	-	-	577.007	-	8.19997	1
NEG007219	37128.3	27668.7	27844	29544.9	37054.4	35286.5	31331.6	32783.7	31576	30953.3	42212.7	30992.9	29403.4	36643	32367.8	34266.8	37318.2	29863.9	34620.4	41729.2	39851.5	25236.7	41156.1	34259	26427.3	32854.2	36644.5	38253.8	40417.5	34754	36456.3	41168	8.26_318.0923m/z	C13716	C13716	C15H17N3O3S	M-H	37.9	0	1.57494	91.2469097767389	Ro 19-4603; RO19-4603;	-	-	-	318.092	-	8.25712	1
NEG007220	18207	13989.4	12351.8	18246.7	11910.5	19146.4	12313	18315.1	19120.5	9759.22	12064.2	15478.3	20618.6	10876.2	10366.1	22682.7	9631.5	14255.8	12408.2	7712.03	14657	12025	18342.3	15384.4	8148.04	6705.47	5880.63	15121.3	11170.1	12832.1	12940	7223.62	8.26_323.1055m/z	C20517	C20517	C18H16N2O4	M-H	35.7	0	5.61243	84.8124527189108	Mycocyclosin;	-	-	-	323.106	-	8.25712	1
NEG007222	25814.7	27094.1	36723.6	24467.8	27509.7	27060.6	26471.1	24978.1	22263.4	30678.4	28256.2	26763	24550.7	28682.3	28431.1	26679.3	22111.3	28628	31187.5	26486.5	23873.2	24726.2	30513.1	22926.3	25926.5	31578.1	27710.5	28195.5	31749.5	26138.2	23634.5	24769.3	8.26_327.1969m/z	C15443	C15443	C21H28O3	M-H	37.4	0	0.871423	88.1068805801359	3-(Allyloxy)estra-1,3,5(10)-triene-16beta,17beta-diol; 3-(2-Propenyloxy)estra-1,3,5(10)-triene-16beta,17beta-diol;	-	-	-	327.197	-	8.25712	1
NEG007225	216625	166891	198037	284839	188619	277158	156207	248304	272157	164565	188644	293690	341361	193850	170499	273958	151211	177324	208842	132563	195568	152767	269866	178034	109571	163940	115288	244974	180734	165531	147829	100876	8.26_350.1252m/z	C17944	C17944	C11H22N5O6P	M-H	38.1	0	4.72115	96.1441537280381	Rhizocticin A;	-	-	-	350.125	-	8.25712	1
NEG007227	477984	399214	451540	609654	410735	504219	377528	584488	572356	368819	401892	537143	672395	429309	410536	554982	239311	317433	334864	223817	290151	275085	341713	276457	221395	303670	221178	352901	351549	323266	308104	226101	8.26_377.1611m/z	C09517	C09517	C20H26O7	M-H	38.5	0	1.29336	94.2918914536064	Niveusin C;	-	-	-	377.161	-	8.25712	1
NEG007228	30742.1	28366.7	21410.7	30888.3	19703.5	23250.2	14723.4	21067.7	41500.9	31151	16158.8	28159.2	30809.6	20127.3	20186.9	32092.1	19324	25006.2	18955.1	15093.3	19767.7	19736.1	29512	21472.3	15603.1	17955.5	8067.54	27622.6	22676.8	13540	15888.4	14136.6	8.26_395.1056m/z	C13487	C13487	C18H20F4O3	M+Cl	36.4	0	3.67194	86.1848188824098	Metofluthrin;	-	-	-	395.106	-	8.25712	1
NEG007232	19605.7	14112.5	15039.3	28640.8	13022	23162.7	13065	22359.6	21871.9	13148.8	14142	24782.1	28822	18342.2	18849.5	27584.1	14131.3	12846	16290.3	10473.7	14562.9	16021.5	23863.7	13397.5	5791.84	15319.4	7883.77	24474	15644.3	12511.8	13151.3	9596.38	8.26_413.0781m/z	C10506	C10506	C22H18O6	M+Cl	36.3	0	-4.29346	86.5088962790003	Millettone;	-	-	-	413.078	-	8.25712	1
NEG007236	19316.3	16232.4	16991.5	30137.3	18720.2	20100.7	16150.7	21200.6	20287.4	13879.9	18453.3	29667.1	32596.7	17037.2	16317.2	26743	11788.8	13832.3	24322.7	6376.58	16568.8	14696.8	27858.5	15293.5	8042.59	12971.7	12479.6	25756.1	17374.9	17363	16523.4	8806.41	8.26_479.0666m/z	C06773	C06773	C24H16O11	M-H	35.7	0.328	9.5422	88.8068700404463	11-O-Demethylpradinone II;	-	-	-	479.067	-	8.25712	1
NEG007238	118864	119650	126902	145460	99568.8	137313	120611	135378	139254	108939	110011	141706	169443	136790	119581	158039	107918	122061	111453	120071	118355	113699	148568	143917	106558	107487	100761	143357	128360	116360	116672	104680	8.26_537.0960m/z	C18790	C18790	C26H22ClF3N2O3	M+Cl	33.2	0	-1.01821	67.4328923916091	tau-Fluvalinate;	-	-	-	537.096	-	8.25712	1
NEG007239	21890.1	14364.2	17653.3	18815.5	15004.2	15835.3	15446.1	16574.3	19064	13115.9	14656.8	22624	20263.6	17893.5	11566.8	25764.7	15615.2	13618	15004.1	12218.2	15854.3	13368.3	20749.5	21535.8	10968.7	16394.4	9921.31	15398.8	14366.7	14188.3	12053.3	12345.6	8.26_549.0539m/z	C02199	C02199	C15H24N2O16P2	M-H	35.7	0	1.99248	81.0390571580441	UDP-L-rhamnose; UDP-rhamnose; UDP-beta-L-rhamnose;	-	-	-	549.054	-	8.25712	1
NEG007245	20231.9	56090.1	49873.6	44807.2	33933.2	28231.7	72094.7	18810.7	34220	131943	21142.2	24769.1	12957.7	26278.1	78174.3	28809	38083.1	70880.1	108797	22562	87787.3	72766.1	32819.4	27434.4	74650.4	87455	52993	40690.6	89295.8	45285.9	17139	37026.4	8.26_721.4300m/z	C17437	C17437	C40H68O7P2	M-H	36.7	0	-9.40647	93.7759158632741	di-trans,poly-cis-Octaprenyl diphosphate; ditrans,pentacis-Octaprenyl diphosphate;	-	-	-	721.43	-	8.25712	1
NEG007247	33634.7	97019.5	90196.1	135698	22019.2	56618.3	92325.2	30500.3	87863.6	95093.8	15558.9	63038.3	51984.3	11753.7	58764.5	22566.1	48976	46673.5	106307	53819.1	79131.2	86668.7	40637.7	14796.7	4031.28	55892.1	31913.5	89333.6	75611.4	5547.83	8896.98	919.602	8.26_941.5116m/z	C08983	C08983	C48H78O18	M-H	36.2	0	0.0318339	80.8548330537385	Soyasaponin I;	-	-	-	941.512	-	8.25712	1
NEG007253	34.3479	177.517	96.5272	90.4077	88.6018	49.3928	41.8868	41.5346	78.2643	106.151	80.233	95.6755	62.6228	131.889	116.302	299.36	54.2704	190.429	179.872	212.65	312.065	88.1391	59.446	138.9	23.245	133.288	34.987	8.26012	63.6664	117.752	55.0057	116.011	8.29_291.1586m/z	C10459	C10459	C17H24O4	M-H	36.7	0	-5.5824	89.7591708857211	Gingerdione; [6]-Gingerdione;	-	-	-	291.159	-	8.28568	1
NEG007264	731.626	314.184	26.4291	352.332	194.63	58.4289	374.686	266.182	702.893	3159.46	440.959	41.0786	77.8014	631.788	384.607	202.679	547.818	689.595	2100.82	156.187	2244.15	384.889	130.354	101.367	113.275	159.813	481.945	99.7336	740.076	464.684	266.068	289.006	8.32_789.4193m/z	C13890	C13890	C37H72O11P2	M+Cl	32.9	0	-6.76905	72.266176941546	1-Hexadecanoyl-2-(9Z-octadecenoyl)-sn-glycero-3-pyrophosphate; 1-Hexadecanoyl-2-(9Z-octadecenoyl)-sn-glycerol 3-pyrophosphate; 1-Hexadecanoyl-2-(9Z-octadecenoyl)-sn-glycerol 3-diphosphate;	-	-	-	789.419	-	8.32403	1
NEG007266	962.694	2160.09	3965.34	1350.29	3026.03	2602.82	2304.5	2410.28	2768.32	12592.1	672.829	3717.82	5559.03	2665.99	7669.13	2720.8	3326.57	1008.83	2279.11	2484.64	13739	9937.49	1298.25	3797.19	5172.5	5845.55	4960.71	2257.95	10469.1	1730.72	3202.94	1981.32	8.32_806.3358m/z	C11231	C11231	C43H53NO14	M-H	47.5	82.4	-4.33048	60.3027333125477	Docetaxel anhydrous; Docetaxel;	-	-	-	806.336	-	8.32403	1
NEG007277	2979.52	2749.1	2864.49	2263.46	4594.94	3482.48	2788.26	2780.54	2151.78	1115.76	1277.66	3902.37	3933.67	1159.68	1475.26	2739.5	3545.61	2856.74	3497.52	2014.49	2731.13	1980.12	4020.65	2418.98	1663.83	980.246	2645.12	2831.23	3331.51	2459.28	1730.04	2582.74	8.34_314.0818m/z	C08729	C08729	C17H15O6+	M-H	36.7	0	7.11992	91.6054188422364	Rosinidin;	-	-	-	314.082	-	8.33832	1
NEG007293	44617.7	77500.7	66994.4	80637.5	62128.5	65028.3	104848	65532	70244.8	68946.5	64989.4	92082.4	92075.9	104088	85181.3	74742.7	75781.7	77345.1	66747	86196.6	78077.4	80860.9	109144	106149	72629.4	63697.3	84948.8	89824.4	117121	73689.1	76682.5	101173	8.35_651.1527m/z	C00032	C00032	C34H32FeN4O4	M+Cl	24.4	11.6	9.79909	20.956849827188	Heme; Haem; Protoheme; Heme B; Protoheme IX;	-	-	-	651.153	-	8.3526	1
NEG007302	29743.5	26613.6	27912.1	30813.8	37129.4	36149.4	28893.6	37589.8	32493.1	24082.5	32880.2	31224.9	33278.3	29176.8	26700.8	30057.7	27037.5	33341.8	35611.8	32606.7	32474.1	21392.6	31708.3	27006	26790.3	27902.4	25631.3	27542.7	36705	24960.5	24107	35819.7	8.37_381.1122m/z	C11869	C11869	C19H22O6	M+Cl	35.7	1.09	3.31703	81.3868558219095	Gibberellin A34-catabolite;	-	-	-	381.112	-	8.3669	1
NEG007318	918.553	9036.86	12135.8	10190.2	20756.6	37384	82549.3	19617.3	4308.86	18968	4626.8	28051.3	67418.2	170631	86479.1	6016.89	19243.7	24553.8	22908.9	17006.1	103314	155089	46789.9	84241.5	33703.6	6533	33959.7	38529.7	127874	43787.5	20227	7348.95	8.37_781.3952m/z	C18095	C18095	C38H54N8O10	M-H	34.9	0.385	7.86237	83.0205445619827	Deltorphin B; Deltorphin II;	-	-	-	781.395	-	8.3669	1
NEG007335	62019	91735.8	76218.3	84848.2	78825.1	90021.1	77545.6	46700.7	83869.7	87598	79217.4	68536.9	76363.8	90591.5	75316.5	58096.6	78827.5	105327	78378.3	81041.9	80334.9	82150	90682.5	75955.9	91098.2	85240.4	91112.8	71419.3	99081	78450.7	62518.9	73032.1	8.38_601.1208m/z	C18212	C18212	C27H36BrClN2O4	M+Cl	25.6	2.25	-5.77493	32.1098496722585	Jamaicamide A;	-	-	-	601.121	-	8.38118	1
NEG007340	42493.2	54361.3	72101.5	46178	60866.6	41094.9	62749.6	44595.7	46847.9	47787.2	48006.5	49344.7	63071.4	76562.3	53351.3	55877.1	48268.1	77631.5	59027.2	60610.1	57511.7	58332	73721.6	51559.2	57759.4	44181.1	70723.8	59499.8	78695.8	45918.8	47821.7	60268.6	8.38_669.1035m/z	C06691	C06691	C32H26O14	M+Cl	39.3	12.6	2.93143	87.4820330845391	Actinorhodin; Actinorhodine;	-	-	-	669.104	-	8.38118	1
NEG007343	620739	944605	925411	870606	803583	814362	1.01372e+06	623053	795594	867199	612424	836387	600623	860705	582547	508957	717018	858517	709641	546593	585215	704199	890282	777127	739591	632721	874793	791404	1.0992e+06	495592	628971	709350	8.40_363.2152m/z	C05489	C05489	C21H32O5	M-H	42.2	22	-6.78815	96.9040715219759	11beta,17alpha,21-Trihydroxypregnenolone;	-	-	-	363.215	-	8.39547	1
NEG007349	195962	255447	258205	259241	246541	239876	271522	191658	235781	230608	195439	236811	188108	243805	177438	164590	206311	236722	199756	186166	178752	201931	255976	230669	214714	192001	239554	237120	310509	164662	187812	209409	8.40_431.2012m/z	C14642	C14642	C25H32O4	M+Cl	39.8	11.7	4.40986	92.2329542544931	Melengestrol acetate; 17-Hydroxy-6-methyl-16-methylenepregna-4,6-diene-3,20-dione acetate; 17alpha-Acetoxy-6-methyl-16-methylenepregna-4,6-diene-3,20-dione;	-	-	-	431.201	-	8.39547	1
NEG007359	33404.3	79690.8	61883.2	53308.7	35649.3	54187.4	67285.8	27573.7	45820.8	79822.6	35487.5	44937	46993.5	75160.7	47077.9	22852.8	46539.8	92850	56004.9	9785.5	50160.4	69499	60501	53819.1	59833.2	46636.2	69956	65096.2	80668.5	29638.9	44783.6	33969.3	8.40_637.3408m/z	C09161	C09161	C37H50O9	M-H	36.2	0	4.05185	85.8574173283282	Pimelea factor P2; Daphnopsis factor R1;	-	-	-	637.341	-	8.39547	1
NEG007365	7872.5	31110.2	21133.9	3026.28	3187.15	3482.32	27974.9	3172.95	2595.47	26859.9	1923.33	5969.54	20656.2	42009.3	36727.5	17650.2	13974.4	35902.7	27236.5	16859.8	37616.1	33648.3	17686.7	42195.9	32183.4	3689.91	36498.7	9038.85	71435.4	15196.8	36007.3	16265	8.40_755.3304m/z	C15738	C15738	C36H52N8O6S2	M-H	35.8	6.35	-9.7929	83.2366405457731	Ascidiacyclamide;	-	-	-	755.33	-	8.39547	1
NEG007372	54289.4	44254.8	43619.8	46728.5	48184	52145.7	65541.2	53885.7	43772.1	41828.8	40928.6	48120.4	30029.2	31241.7	70575.7	63314.7	42401.7	67929.1	43697.9	64187.2	60466.2	68228.4	86156.1	54783.2	63477.1	43998.1	66856.6	56480.1	76478.3	47863.7	44767.2	58903	8.41_466.2920m/z	C08007	C08007	C29H41NO4	M-H	32.9	0	-9.26542	74.936673339758	Buprenorphine;	-	-	-	466.292	-	8.40975	1
NEG007373	16496.5	43418.5	54351.5	39861	16484.8	18699.1	32736.4	10530.9	16652.8	67452.9	33834.3	27524.1	15569	67163.9	39779.2	10964	24520	32985.2	32559.5	2156.77	30629.6	30548.8	25016	36099.9	24743.5	18892.2	44944.4	19702.4	23242.1	11885.1	15899.9	20027.2	8.41_637.4290m/z	C20780	C20780	C36H62O9	M-H	35.8	0	-4.86518	84.5497869326961	Ginsenoside F1;	-	-	-	637.429	-	8.40975	1
NEG007381	77955.6	155622	144314	99909.4	77001.4	109695	162333	57060.3	109663	134766	81003.8	112004	98915.2	131084	115906	64648.4	103478	133953	89345.4	72584.8	83837.8	118431	117851	138188	143441	104757	144418	102970	148911	54651.4	93599.6	89565.3	8.42_480.1411m/z	C12240	C12240	C23H27NO8	M+Cl	32.1	16.6	-4.43103	49.2101059129871	Dubiusine;	-	-	-	480.141	-	8.42403	1
NEG007405	206.241	842.042	534.748	832.971	196.752	7.33483	155.985	135.653	232.708	176.438	231.21	188.35	232.827	380.895	203.025	383.474	232.773	97.8048	498.294	840.55	24.049	949.73	288.393	134.199	846.454	183.105	947.327	2592.84	659.855	146.214	371.084	393.035	8.44_562.3131m/z	C15755	C15755	C28H49NO8	M+Cl	35.8	0.584	-4.03969	83.009919567353	Dihydropicromycin;	-	-	-	562.313	-	8.43833	1
NEG007407	30572.3	18844.7	14734.7	18386.7	17131.6	15226.4	13708.5	14378	14433	16674.6	20936.1	14305.1	14729.9	16042.7	13244.5	16340.7	20138.4	15643.2	21521	23918	17741.4	8976.77	15106.5	18310.6	16334.5	17573.5	16872.7	16967.9	18286.2	13741.6	11977.3	18713.7	8.45_341.1751m/z	C08510	C08510	C16H26N4O2	M+Cl	37.3	0	0.4974	86.9994297385964	Ruscopine;	-	-	-	341.175	-	8.45262	1
NEG007416	44203.1	35495.6	48679.1	38165.3	39585.9	61612.8	36806.5	38443	14527.1	24499.4	26415.2	45097.7	21353.4	104637	61602.6	55722.2	44766.8	56114.7	50554.6	54786.9	35617.4	72999.3	18134.8	33683.8	43972.9	36916.7	46385.8	26230.9	41286.6	64562.5	24204.6	8754.84	8.45_663.2581m/z	C18098	C18098	C35H40N4O7	M+Cl	43.4	31.1	-1.61178	87.9539897346165	Primary fluorescent chlorophyll catabolite;	-	-	-	663.258	-	8.45262	1
NEG007425	5122.48	6065.97	2943.75	3472.96	1138.6	3849.88	5649.19	5482.96	6931.09	5786.14	2586.58	6716.97	5454.55	4794.04	3332.39	6114.63	4036.52	9412.57	7819.08	5181.68	7979.95	3320.33	3600.37	3484.96	4257.05	7011.75	5297.83	2695.09	5952.79	4380.9	4744.74	5342.04	8.52_314.1387m/z	C17364	C17364	C13H21N3O6	M-H	35.5	0	9.45128	88.0508143278444	Clavamycin D;	-	-	-	314.139	-	8.52405	1
NEG007428	30854.5	96825.1	36534.1	5547.91	63663.6	26389.2	47080.5	18616.7	56392.3	138496	45999	11119.5	52530.9	144756	112698	87974.5	50884	189962	120677	130354	92842.1	192580	24878.5	37031.9	114799	168849	100048	34782.3	59518.5	157989	114146	53454.1	8.52_823.4301m/z	C15713	C15713	C41H60N8O10	M-H	36.4	10.5	-7.05587	79.3818352846217	Nodularin;	-	-	-	823.43	-	8.52405	1
NEG007437	8.73228e+06	7.50954e+06	7.85924e+06	8.51244e+06	9.09293e+06	8.95393e+06	7.49211e+06	8.36373e+06	8.95329e+06	7.72781e+06	8.88862e+06	8.45492e+06	8.40214e+06	8.07302e+06	7.39243e+06	9.06732e+06	7.02377e+06	8.67496e+06	8.59958e+06	9.30764e+06	8.09085e+06	6.79752e+06	9.26281e+06	8.17443e+06	8.06113e+06	7.97008e+06	8.07683e+06	8.23682e+06	1.01061e+07	7.87327e+06	7.64841e+06	8.7438e+06	8.58_311.2011m/z	C15388	C15388	C21H28O2	M-H	38.7	0.864	-1.6459	94.7168123611537	3-Methoxy-19-nor-17alpha-pregna-1,3,5(10),20-tetraen-17-ol; 17-Vinylestradiol 3-methyl ether;	-	-	-	311.201	-	8.5812	1
NEG007444	4375.63	4310.06	3312.47	14853.9	39224.5	47990.8	28250.2	4347.54	4603.67	1905.13	3475.43	14393.7	21987.1	15396.8	14438.2	11758	2932.76	6404.64	3156.99	33597.3	16515.8	2152.2	12949.6	11449.4	8331.25	2892.32	18451	24795.1	37406.1	26252.6	21386.4	3304.64	8.58_674.3243m/z	C08692	C08692	C35H49NO12	M-H	33.9	0	9.02378	79.4915764058829	Jesaconitine;	-	-	-	674.324	-	8.5812	1
NEG007453	24356.3	33555.7	30598.7	10869.8	31580.5	37726.7	67357.4	43465.8	28424.9	15093.3	12495	21877.1	29924.2	60450	64588.9	66739.6	24884.9	29513.6	44235.7	62067	44154.9	63874.7	48720.4	33524.4	41911.3	49792.6	42975.1	31953.6	77312.6	41059	28511.8	35283.7	8.60_662.2467m/z	C04382	C04382	C21H42N7O15P	M-H	34.4	0.895	9.56414	81.3903429517884	Dihydrostreptomycin 3'alpha-phosphate;	-	-	-	662.247	-	8.59548	1
NEG007459	492246	498136	502382	548884	550891	5066.85	11355.1	621077	480999	65016.2	513882	538637	584127	600925	15926.8	3599.19	463937	508344	24413.9	547160	627347	9452.04	610745	624950	465455	495903	63350.8	547298	50047	606326	13011.5	645012	8.60_740.3686m/z	C19242	C19242	C34H59NO14	M+Cl	37	5.14	7.98634	88.7111188625464	Fumonisin B2;	-	-	-	740.369	-	8.59548	1
NEG007460	5413.73	7369.02	6888.69	9047.95	4258.48	8421.67	21351.3	11687.7	8412.52	30099.8	8503.13	11105.1	2970.99	10918.1	25292.4	10057.4	10648.4	15853.7	17031.1	17664.1	23189.3	17230.8	14519.4	15610.1	6375.21	20197.4	18739.9	6933.38	37136.2	9155.71	13523.3	17504	8.60_777.2973m/z	C15734	C15734	C35H50N8O6S2	M+Cl	37.3	5.68	-2.14797	83.5083861312361	Patellamide A;	-	-	-	777.297	-	8.59548	1
NEG007469	71555.8	52254.3	50154.9	69259.8	62677.3	64804.8	61105.4	67025.8	71047.6	53406.6	58637.2	59387.2	53662.5	39290.5	59073.1	55312.4	61600.7	73014.8	50736.8	71868.5	56034.5	31847.2	79557.5	55162	58943.4	41612.5	43163.9	64693.8	59780.3	44239.4	63365.2	58698.8	8.61_384.0876m/z	C07622	C07622	C16H14F3N5O	M+Cl	34.4	0	9.04364	81.7244469709051	Voriconazole; Vfend;	-	-	-	384.088	-	8.60977	1
NEG007475	9.40837e+06	7.59153e+06	9.6169e+06	1.38023e+07	7.99884e+06	1.02944e+07	6.80321e+06	1.3649e+07	1.17531e+07	6.71014e+06	7.24286e+06	1.1167e+07	1.43815e+07	8.74965e+06	8.4821e+06	1.04553e+07	3.41581e+06	4.43696e+06	4.11988e+06	3.08823e+06	5.11712e+06	5.08107e+06	5.80918e+06	4.16672e+06	3.55094e+06	5.06958e+06	2.93038e+06	6.89066e+06	5.94092e+06	5.87372e+06	5.41509e+06	3.34166e+06	8.62_309.1742m/z	C09895	C09895	C17H26N2O	M+Cl	38	0	1.13999	91.3668018742118	Sauroxine;	-	-	-	309.174	-	8.62405	1
NEG007482	60727	31127.4	44729.2	74326.1	39557.2	46257.6	43148.3	61236.5	69953.9	28633.9	43778.7	50213.3	70189.6	41276.3	40784.2	46628.7	29397.8	34624	23541.2	31381.8	34974.4	37238.6	43434.7	26254	33274.5	23852.7	24144	45904.3	38603.8	37311.2	33372.6	34441.9	8.62_449.0915m/z	C07250	C07250	C21H22N2O5S	M+Cl	32.8	0	-6.93211	72.0260290756823	Nafcillin;	-	-	-	449.091	-	8.62405	1
NEG007488	26231.3	42543.2	67576.8	40482.1	54552	26794	72402.5	39002.9	27889.7	14574.7	9761.38	14234.1	45465	25703.7	57391.2	50078.3	20416.6	54392.8	30319.3	79270.3	21533.5	69202.8	44748.9	10903.6	42412.9	41476.2	68753.4	30112.6	28537.2	38925.1	21244.6	33411.9	8.64_565.2672m/z	C15662	C15662	C35H38N2O5	M-H	35.2	0.872	-6.35021	82.2993981899411	Dmp 323;	-	-	-	565.267	-	8.63833	1
NEG007497	31923.8	32057	39269.1	53464.9	29576.5	36920.6	24841.9	44669.6	50912	28713.5	25780.2	44473.2	57140.1	28268.5	30220.8	39630.9	16422.2	45126.5	18909.7	18484.8	19191.2	18104.4	25172.2	16730.7	15172.3	27390.1	13212.5	35776.1	24884.4	25188.4	22459.9	17770.9	8.68_279.1631m/z	C07913	C07913	C16H24N2	M+Cl	37.6	0	-1.14001	89.4076427131498	Xylometazoline;	-	-	-	279.163	-	8.67668	1
NEG007498	36533	36296.3	30797.8	37802.7	36906	39674.6	37129.9	35073.5	37358.4	33601.9	33258	37609.6	36547.5	30735.2	30119.3	29125.9	33982.4	52269.2	49377.5	42304.4	37716.9	28740.6	37915.9	35619	26273	32658.9	34822.5	32799.1	39684.2	30268.8	26458.2	37746.2	8.68_328.0978m/z	C18857	C18857	C19H14F3NO	M-H	38.5	6.8	7.185	93.8933528610681	Fluridone;	-	-	-	328.098	-	8.67668	1
NEG007500	88184.8	58193	57252.2	87803.5	79050.5	53081.5	70755.4	84719.9	81778.8	59782.6	63304.6	83004	60832.1	54813.9	63126.1	89581.4	64498.5	63043.3	62965.3	69360.6	59495.6	58046.6	93964.5	72058.6	70222.6	58416.5	72333.3	87712.5	77115.7	75623.9	79943.2	93373	8.68_369.2079m/z	C18488	C18488	C23H30O4	M-H	38.1	0	2.05253	92.774899377163	Spiromesifen;	-	-	-	369.208	-	8.67668	1
NEG007509	27142.3	46724	53065	37429.2	46845.6	39257.4	57224	24089.8	45326.7	51615.2	34589.8	2860.85	10845.7	22010.7	36901.9	41390.3	41929.5	46926.6	38797.6	34963.2	32258	48167.2	71699.3	45291.3	53499.7	65150.4	90608.8	44455.9	98931.5	34087.8	40003.9	72584.2	8.69_767.3675m/z	C18097	C18097	C37H52N8O10	M-H	40	25.9	-7.69171	82.5190416889766	Deltorphin C; Deltorphin I;	-	-	-	767.367	-	8.69097	1
NEG007522	74744.6	395481	168165	116026	268238	85150.1	274221	118289	238497	299504	86260.9	114744	1.00946e+06	431410	330703	420581	63419.8	564178	609704	1.01419e+06	453493	642948	537142	317539	695352	362011	820636	263264	1.46268e+06	569765	650017	478335	8.72_279.2318m/z	C08459	C08459	C18H32O2	M-H	36.8	0	-4.27497	88.9378656576589	Stearolic acid; 9-Stearolic acid;	-	-	-	279.232	-	8.71955	1
[truncated: 2,557 more rows]
[truncated: 1 more columns]

## Sheet: Table S2
Table S2. Information of differentially abundant metabolites in IN-vs-CN.
[truncated: 162 more rows]

## Sheet: Table S3
Table S3. Information of differentially abundant metabolites in KN-vs-IN.
[truncated: 114 more rows]

## Sheet: Table S4
Table S4. Information of differentially abundant metabolites in LN-vs-KN.
[truncated: 38 more rows]

[truncated: 6 more sheets: Table S5, Table S6, Table S7, Table S8, Table S9, Table S10]
